# Supplementary material for: Multinomial analysis of behavior: statistical methods
Source: Behav Ecol Sociobiol. 2017 Aug 25;71(9):138. doi: 10.1007/s00265-017-2363-8 (PMC5594044; doi:10.1007/s00265-017-2363-8)
Supplement: Supplementary file 3 — (ZIP 43.5 kb) [file 265_2017_2363_MOESM3_ESM.zip]

Archive with 5 entries (4 files):
- data.csv
- __MACOSX/
- __MACOSX/._data.csv
- Publication script.R
- __MACOSX/._Publication script.R
