# Supplementary material for: Multinomial analysis of behavior: statistical methods
Source: Behav Ecol Sociobiol. 2017 Aug 25;71(9):138. doi: 10.1007/s00265-017-2363-8 (PMC5594044; doi:10.1007/s00265-017-2363-8)
Supplement: Supplementary file 3 — (ZIP 43.5 kb) [file 265_2017_2363_MOESM3_ESM.zip › data.csv]

record_id	time_slot	house	date	day	month	time	subject_id	age	response	dynamic_house_size	static_house_size	wealth	rain
1	1	19	9/7/04	Tuesday	9	5:39	33	67	z	5	5	6300	307
2	2	3	9/7/04	Tuesday	9	6:09	35	44	z	10	10	40850	307
3	3	24	9/7/04	Tuesday	9	6:39	30	16	z	9	10	2975	307
4	4	22	9/7/04	Tuesday	9	7:09	39	57	agriculture	2	8	12475	307
5	5	23	9/7/04	Tuesday	9	7:39	17	40	domestic	5	6	4050	307
6	6	6	9/7/04	Tuesday	9	8:09	45	27	z	7	7	800	307
7	9	7	9/7/04	Tuesday	9	9:38	31	62	agriculture	2	3	7175	307
8	11	11	9/7/04	Tuesday	9	10:39	28	44	fishing	8	9	7350	307
9	12	29	9/7/04	Tuesday	9	11:09	22	14	domestic	3	3	56200	307
10	12	29	9/7/04	Tuesday	9	11:09	20	43	steady_job	3	3	56200	307
11	14	16	9/7/04	Tuesday	9	12:09	11	29	gold	6	7	2100	307
12	15	5	9/7/04	Tuesday	9	12:39	1	27	gold	8	8	3175	307
13	15	5	9/7/04	Tuesday	9	12:39	4	15	z	8	8	3175	307
14	17	10	9/7/04	Tuesday	9	13:39	26	46	fishing	9	9	7975	307
15	18	30	9/7/04	Tuesday	9	14:09	38	28	steady_job	4	5	4800	307
16	19	13	9/7/04	Tuesday	9	14:39	10	14	fishing	12	6	3300	307
17	20	1	9/7/04	Tuesday	9	15:09	16	29	agriculture	9	13	6050	307
18	20	1	9/7/04	Tuesday	9	15:09	7	15	z	9	13	6050	307
19	20	1	9/7/04	Tuesday	9	15:09	19	13	school	9	13	6050	307
20	21	18	9/7/04	Tuesday	9	15:39	44	16	school	9	9	1300	307
21	22	9	9/7/04	Tuesday	9	16:09	14	16	agriculture	10	10	4975	307
22	22	9	9/7/04	Tuesday	9	16:09	23	43	z	10	10	4975	307
23	22	9	9/7/04	Tuesday	9	16:09	9	14	school	10	10	4975	307
24	24	4	9/7/04	Tuesday	9	17:09	6	30	z	9	11	7275	307
25	1	10	9/8/04	Wednesday	9	5:53	26	46	domestic	9	9	7975	307
26	2	19	9/8/04	Wednesday	9	6:23	33	67	z	5	5	6300	307
27	3	18	9/8/04	Wednesday	9	6:53	44	16	z	9	9	1300	307
28	4	16	9/8/04	Wednesday	9	7:23	11	29	manufacture	6	7	2100	307
29	8	7	9/8/04	Wednesday	9	9:23	31	62	manufacture	2	3	7175	307
30	9	13	9/8/04	Wednesday	9	9:53	10	14	firewood	12	6	3300	307
31	11	29	9/8/04	Wednesday	9	10:53	22	14	firewood	3	3	56200	307
32	11	29	9/8/04	Wednesday	9	10:53	20	43	manufacture	3	3	56200	307
33	14	4	9/8/04	Wednesday	9	12:23	6	30	agriculture	9	11	7275	307
34	18	5	9/8/04	Wednesday	9	14:23	1	27	agriculture	8	8	3175	307
35	19	23	9/8/04	Wednesday	9	14:53	17	40	firewood	5	6	4050	307
36	20	3	9/8/04	Wednesday	9	15:23	35	44	steady_job	10	10	40850	307
37	21	9	9/8/04	Wednesday	9	15:53	14	16	z	10	10	4975	307
38	22	1	9/8/04	Wednesday	9	16:23	19	13	manufacture	9	13	6050	307
39	22	1	9/8/04	Wednesday	9	16:23	16	29	steady_job	9	13	6050	307
40	1	29	9/10/04	Friday	9	5:44	20	43	manufacture	3	3	56200	307
41	1	29	9/10/04	Friday	9	5:44	22	14	z	3	3	56200	307
42	3	25	9/10/04	Friday	9	6:44	5	40	z	7	9	5925	307
43	4	16	9/10/04	Friday	9	7:14	11	29	fishing	6	7	2100	307
44	5	10	9/10/04	Friday	9	7:44	26	46	wage	9	9	7975	307
45	6	22	9/10/04	Friday	9	8:14	39	57	wage	2	8	12475	307
46	7	5	9/10/04	Friday	9	8:44	4	15	gold	8	8	3175	307
47	7	5	9/10/04	Friday	9	8:44	1	27	wage	8	8	3175	307
48	8	30	9/10/04	Friday	9	9:14	38	28	steady_job	4	5	4800	307
49	9	17	9/10/04	Friday	9	9:45	13	31	gold	9	9	8600	307
50	10	3	9/10/04	Friday	9	10:14	35	44	steady_job	10	10	40850	307
51	11	9	9/10/04	Friday	9	10:44	14	16	agriculture	10	10	4975	307
52	11	9	9/10/04	Friday	9	10:44	9	14	school	10	10	4975	307
53	11	9	9/10/04	Friday	9	10:44	23	43	steady_job	10	10	4975	307
54	12	1	9/10/04	Friday	9	11:14	7	15	agriculture	9	13	6050	307
55	12	1	9/10/04	Friday	9	11:14	19	13	school	9	13	6050	307
56	12	1	9/10/04	Friday	9	11:14	16	29	wage	9	13	6050	307
57	13	7	9/10/04	Friday	9	11:44	31	62	agriculture	2	3	7175	307
58	16	13	9/10/04	Friday	9	13:15	41	60	agriculture	12	6	3300	307
59	16	13	9/10/04	Friday	9	13:15	10	14	agriculture	12	6	3300	307
60	17	24	9/10/04	Friday	9	13:44	30	16	firewood	9	10	2975	307
61	17	24	9/10/04	Friday	9	13:44	18	35	hunting	9	10	2975	307
62	18	19	9/10/04	Friday	9	14:14	33	67	agriculture	5	5	6300	307
63	20	6	9/10/04	Friday	9	15:14	45	27	wage	7	7	800	307
64	21	4	9/10/04	Friday	9	15:44	6	30	agriculture	9	11	7275	307
65	21	4	9/10/04	Friday	9	15:44	12	17	agriculture	9	11	7275	307
66	22	18	9/10/04	Friday	9	16:14	44	16	school	9	9	1300	307
67	25	11	9/10/04	Friday	9	17:44	43	17	z	8	9	7350	307
68	25	11	9/10/04	Friday	9	17:44	28	44	wage	8	9	7350	307
69	1	7	9/13/04	Monday	9	5:50	31	62	firewood	2	3	7175	307
70	2	13	9/13/04	Monday	9	6:20	10	14	livestock	12	6	3300	307
71	2	13	9/13/04	Monday	9	6:20	41	60	z	12	6	3300	307
72	4	24	9/13/04	Monday	9	7:20	18	35	manufacture	9	10	2975	307
73	4	24	9/13/04	Monday	9	7:20	30	16	z	9	10	2975	307
74	5	1	9/13/04	Monday	9	7:50	7	15	school	9	13	6050	307
75	5	1	9/13/04	Monday	9	7:50	19	13	school	9	13	6050	307
76	5	1	9/13/04	Monday	9	7:50	16	29	wage	9	13	6050	307
77	6	3	9/13/04	Monday	9	8:20	35	44	steady_job	10	10	40850	307
78	7	18	9/13/04	Monday	9	8:50	44	16	school	9	9	1300	307
79	8	19	9/13/04	Monday	9	9:20	33	67	firewood	5	5	6300	307
80	9	23	9/13/04	Monday	9	9:50	17	40	firewood	5	6	4050	307
81	11	16	9/13/04	Monday	9	10:50	11	29	wage	6	7	2100	307
82	12	10	9/13/04	Monday	9	11:20	26	46	manufacture	9	9	7975	307
83	13	6	9/13/04	Monday	9	11:50	45	27	wage	7	7	800	307
84	15	17	9/13/04	Monday	9	12:50	13	31	gold	9	9	8600	307
85	16	4	9/13/04	Monday	9	13:20	6	30	agriculture	9	11	7275	307
86	17	9	9/13/04	Monday	9	13:50	14	16	livestock	10	10	4975	307
87	17	9	9/13/04	Monday	9	13:50	9	14	z	10	10	4975	307
88	17	9	9/13/04	Monday	9	13:50	23	43	wage	10	10	4975	307
89	18	29	9/13/04	Monday	9	14:20	22	14	domestic	3	3	56200	307
90	18	29	9/13/04	Monday	9	14:20	20	43	z	3	3	56200	307
91	20	25	9/13/04	Monday	9	15:20	5	40	wage	7	9	5925	307
92	21	30	9/13/04	Monday	9	15:50	38	28	z	5	5	4800	307
93	22	5	9/13/04	Monday	9	16:21	1	27	wage	8	8	3175	307
94	22	5	9/13/04	Monday	9	16:21	4	15	wage	8	8	3175	307
95	23	22	9/13/04	Monday	9	16:50	39	57	agriculture	2	8	12475	307
96	24	11	9/13/04	Monday	9	17:20	28	44	wage	8	9	7350	307
97	25	26	9/13/04	Monday	9	17:50	42	24	z	3	4	14650	307
98	1	11	9/16/04	Thursday	9	5:41	28	44	firewood	8	9	7350	307
99	1	11	9/16/04	Thursday	9	5:41	43	17	z	8	9	7350	307
100	2	7	9/16/04	Thursday	9	6:11	31	62	z	2	3	7175	307
101	3	30	9/16/04	Thursday	9	6:41	38	28	z	5	5	4800	307
102	4	13	9/16/04	Thursday	9	7:11	41	60	agriculture	12	6	3300	307
103	4	13	9/16/04	Thursday	9	7:11	10	14	z	12	6	3300	307
104	5	10	9/16/04	Thursday	9	7:40	26	46	z	9	9	7975	307
105	6	19	9/16/04	Thursday	9	8:11	33	67	z	5	5	6300	307
106	7	9	9/16/04	Thursday	9	8:41	14	16	agriculture	10	10	4975	307
107	7	9	9/16/04	Thursday	9	8:41	9	14	agriculture	10	10	4975	307
108	7	9	9/16/04	Thursday	9	8:41	23	43	steady_job	10	10	4975	307
109	8	21	9/16/04	Thursday	9	9:12	25	50	agriculture	11	11	7600	307
110	9	16	9/16/04	Thursday	9	9:41	11	29	gold	6	7	2100	307
111	10	23	9/16/04	Thursday	9	10:11	17	40	agriculture	5	6	4050	307
112	13	3	9/16/04	Thursday	9	11:41	35	44	steady_job	10	10	40850	307
113	14	25	9/16/04	Thursday	9	12:11	5	40	wage	7	9	5925	307
114	16	24	9/16/04	Thursday	9	13:11	18	35	gold	9	10	2975	307
115	17	6	9/16/04	Thursday	9	13:41	45	27	z	7	7	800	307
116	18	18	9/16/04	Thursday	9	14:11	44	16	z	9	9	1300	307
117	19	4	9/16/04	Thursday	9	14:41	6	30	agriculture	9	11	7275	307
118	19	4	9/16/04	Thursday	9	14:41	12	17	z	9	11	7275	307
119	20	22	9/16/04	Thursday	9	15:10	39	57	agriculture	2	8	12475	307
120	23	29	9/16/04	Thursday	9	16:41	20	43	z	3	3	56200	307
121	23	29	9/16/04	Thursday	9	16:41	22	14	z	3	3	56200	307
122	23	24	9/16/04	Thursday	9	16:41	36	18	z	9	10	2975	307
123	24	5	9/16/04	Thursday	9	17:11	1	27	z	8	8	3175	307
124	24	5	9/16/04	Thursday	9	17:11	4	15	z	8	8	3175	307
125	25	17	9/16/04	Thursday	9	17:40	13	31	z	9	9	8600	307
126	1	19	9/18/04	Saturday	9	6:29	33	67	z	5	5	6300	307
127	3	13	9/18/04	Saturday	9	6:58	10	14	finca	12	6	3300	307
128	3	13	9/18/04	Saturday	9	6:58	41	60	firewood	12	6	3300	307
129	4	24	9/18/04	Saturday	9	7:30	18	35	finca	9	10	2975	307
130	5	22	9/18/04	Saturday	9	7:59	39	57	agriculture	2	8	12475	307
131	7	16	9/18/04	Saturday	9	8:59	11	29	finca	6	7	2100	307
132	8	11	9/18/04	Saturday	9	9:33	28	44	wage	8	9	7350	307
133	9	10	9/18/04	Saturday	9	9:59	26	46	agriculture	9	9	7975	307
134	10	7	9/18/04	Saturday	9	10:29	31	62	firewood	2	3	7175	307
135	12	9	9/18/04	Saturday	9	11:29	14	16	fishing	10	10	4975	307
136	12	9	9/18/04	Saturday	9	11:29	9	14	fishing	10	10	4975	307
137	14	4	9/18/04	Saturday	9	12:29	12	17	z	9	11	7275	307
138	15	25	9/18/04	Saturday	9	12:58	5	40	wage	7	9	5925	307
139	16	23	9/18/04	Saturday	9	13:29	17	40	z	5	6	4050	307
140	17	6	9/18/04	Saturday	9	13:59	45	27	wage	7	7	800	307
141	18	26	9/18/04	Saturday	9	14:29	42	24	z	3	4	14650	307
142	19	17	9/18/04	Saturday	9	14:59	13	31	firewood	9	9	8600	307
143	20	21	9/18/04	Saturday	9	15:29	25	50	agriculture	11	11	7600	307
144	21	18	9/18/04	Saturday	9	15:57	44	16	z	9	9	1300	307
145	22	29	9/18/04	Saturday	9	16:29	20	43	steady_job	3	3	56200	307
146	24	5	9/18/04	Saturday	9	17:29	1	27	z	7	8	3175	307
147	1	6	10/19/04	Tuesday	10	5:53	45	27	wage	7	7	800	288
148	2	3	10/19/04	Tuesday	10	6:23	35	44	z	9	10	40850	288
149	3	9	10/19/04	Tuesday	10	6:53	14	16	z	10	10	4975	288
150	3	9	10/19/04	Tuesday	10	6:53	9	14	z	10	10	4975	288
151	3	9	10/19/04	Tuesday	10	6:53	23	43	steady_job	10	10	4975	288
152	4	24	10/19/04	Tuesday	10	7:23	18	35	gold	8	10	2975	288
153	4	24	10/19/04	Tuesday	10	7:23	30	16	gold	8	10	2975	288
154	6	11	10/19/04	Tuesday	10	8:23	28	44	agriculture	9	9	7350	288
155	7	19	10/19/04	Tuesday	10	8:53	33	67	agriculture	5	5	6300	288
156	8	29	10/19/04	Tuesday	10	9:23	22	14	school	3	3	56200	288
157	8	29	10/19/04	Tuesday	10	9:23	20	43	steady_job	3	3	56200	288
158	10	22	10/19/04	Tuesday	10	10:23	39	57	hunting	2	8	12475	288
159	11	23	10/19/04	Tuesday	10	10:53	17	40	wage	5	6	4050	288
160	12	30	10/19/04	Tuesday	10	11:23	38	28	agriculture	5	5	4800	288
161	13	5	10/19/04	Tuesday	10	11:53	4	15	gold	8	8	3175	288
162	13	5	10/19/04	Tuesday	10	11:53	1	27	wage	8	8	3175	288
163	14	25	10/19/04	Tuesday	10	12:23	5	40	wage	7	9	5925	288
164	15	18	10/19/04	Tuesday	10	12:53	44	16	z	9	9	1300	288
165	16	4	10/19/04	Tuesday	10	13:23	6	30	gold	9	11	7275	288
166	17	16	10/19/04	Tuesday	10	13:53	11	29	wage	6	7	2100	288
167	18	10	10/19/04	Tuesday	10	14:23	26	46	agriculture	9	9	7975	288
168	19	7	10/19/04	Tuesday	10	14:53	31	62	fishing	2	3	7175	288
169	20	1	10/19/04	Tuesday	10	15:23	3	17	finca	13	13	6050	288
170	20	1	10/19/04	Tuesday	10	15:23	19	13	z	13	13	6050	288
171	22	13	10/19/04	Tuesday	10	16:22	10	14	z	12	6	3300	288
172	22	13	10/19/04	Tuesday	10	16:22	41	60	wage	12	6	3300	288
173	23	17	10/19/04	Tuesday	10	16:52	13	31	z	9	9	8600	288
174	24	26	10/19/04	Tuesday	10	17:23	42	24	manufacture	3	4	14650	288
175	25	12	10/19/04	Tuesday	10	17:53	15	32	finca	4	4	5550	288
176	25	12	10/19/04	Tuesday	10	17:53	29	13	finca	4	4	5550	288
177	1	5	10/21/04	Thursday	10	5:43	1	27	z	8	8	3175	288
178	1	5	10/21/04	Thursday	10	5:43	4	15	z	8	8	3175	288
179	4	9	10/21/04	Thursday	10	7:13	14	16	z	10	10	4975	288
180	4	9	10/21/04	Thursday	10	7:13	9	14	z	10	10	4975	288
181	4	9	10/21/04	Thursday	10	7:13	23	43	steady_job	10	10	4975	288
182	5	7	10/21/04	Thursday	10	7:43	31	62	firewood	2	3	7175	288
183	6	12	10/21/04	Thursday	10	8:13	15	32	finca	4	4	5550	288
184	6	12	10/21/04	Thursday	10	8:13	29	13	finca	4	4	5550	288
185	7	16	10/21/04	Thursday	10	8:43	11	29	firewood	6	7	2100	288
186	8	24	10/21/04	Thursday	10	9:13	18	35	agriculture	8	10	2975	288
187	8	24	10/21/04	Thursday	10	9:13	30	16	z	8	10	2975	288
188	9	22	10/21/04	Thursday	10	9:43	39	57	z	2	8	12475	288
189	10	3	10/21/04	Thursday	10	10:14	35	44	steady_job	9	10	40850	288
190	12	17	10/21/04	Thursday	10	11:13	13	31	agriculture	9	9	8600	288
191	13	23	10/21/04	Thursday	10	11:43	17	40	z	5	6	4050	288
192	14	13	10/21/04	Thursday	10	12:13	41	60	z	12	6	3300	288
193	14	13	10/21/04	Thursday	10	12:13	10	14	z	12	6	3300	288
194	15	18	10/21/04	Thursday	10	12:43	44	16	livestock	11	9	1300	288
195	17	10	10/21/04	Thursday	10	13:44	26	46	z	9	9	7975	288
196	18	1	10/21/04	Thursday	10	14:13	3	17	finca	13	13	6050	288
197	18	1	10/21/04	Thursday	10	14:13	19	13	z	13	13	6050	288
198	19	29	10/21/04	Thursday	10	14:43	22	14	domestic	3	3	56200	288
199	19	29	10/21/04	Thursday	10	14:43	20	43	other_work	3	3	56200	288
200	20	4	10/21/04	Thursday	10	15:13	6	30	other_work	9	11	7275	288
201	21	11	10/21/04	Thursday	10	15:43	28	44	other_work	9	9	7350	288
202	22	6	10/21/04	Thursday	10	16:13	45	27	wage	7	7	800	288
203	23	19	10/21/04	Thursday	10	16:43	33	67	other_work	5	5	6300	288
204	24	25	10/21/04	Thursday	10	17:13	5	40	other_work	7	9	5925	288
205	1	26	10/22/04	Friday	10	5:39	42	24	firewood	3	4	14650	288
206	2	4	10/22/04	Friday	10	6:09	6	30	z	9	11	7275	288
207	3	19	10/22/04	Friday	10	6:39	33	67	z	5	5	6300	288
208	4	18	10/22/04	Friday	10	7:09	44	16	z	11	9	1300	288
209	5	12	10/22/04	Friday	10	7:39	15	32	finca	4	4	5550	288
210	5	12	10/22/04	Friday	10	7:39	29	13	finca	4	4	5550	288
211	7	13	10/22/04	Friday	10	8:39	41	60	agriculture	12	6	3300	288
212	7	13	10/22/04	Friday	10	8:39	10	14	agriculture	12	6	3300	288
213	8	25	10/22/04	Friday	10	9:09	5	40	agriculture	7	9	5925	288
214	9	23	10/22/04	Friday	10	9:39	17	40	agriculture	5	6	4050	288
215	10	3	10/22/04	Friday	10	10:09	35	44	agriculture	9	10	40850	288
216	11	5	10/22/04	Friday	10	10:39	1	27	agriculture	8	8	3175	288
217	11	5	10/22/04	Friday	10	10:39	4	15	agriculture	8	8	3175	288
218	12	16	10/22/04	Friday	10	11:09	11	29	agriculture	6	7	2100	288
219	13	9	10/22/04	Friday	10	11:39	23	43	agriculture	10	10	4975	288
220	13	9	10/22/04	Friday	10	11:39	14	16	school	10	10	4975	288
221	13	9	10/22/04	Friday	10	11:39	9	14	school	10	10	4975	288
222	14	17	10/22/04	Friday	10	12:09	13	31	agriculture	9	9	8600	288
223	15	22	10/22/04	Friday	10	12:39	39	57	agriculture	2	8	12475	288
224	16	1	10/22/04	Friday	10	13:09	3	17	finca	13	13	6050	288
225	16	1	10/22/04	Friday	10	13:09	7	15	z	13	13	6050	288
226	16	1	10/22/04	Friday	10	13:09	19	13	z	13	13	6050	288
227	16	1	10/22/04	Friday	10	13:09	16	29	steady_job	13	13	6050	288
228	17	30	10/22/04	Friday	10	13:40	38	28	z	5	5	4800	288
229	18	24	10/22/04	Friday	10	14:09	18	35	domestic	8	10	2975	288
230	18	24	10/22/04	Friday	10	14:09	30	16	z	8	10	2975	288
231	20	11	10/22/04	Friday	10	15:09	28	44	agriculture	9	9	7350	288
232	20	11	10/22/04	Friday	10	15:09	43	17	z	9	9	7350	288
233	21	6	10/22/04	Friday	10	15:39	45	27	other_work	7	7	800	288
234	22	10	10/22/04	Friday	10	16:09	26	46	domestic	9	9	7975	288
235	23	7	10/22/04	Friday	10	16:39	31	62	z	2	3	7175	288
236	24	29	10/22/04	Friday	10	17:09	20	43	z	3	3	56200	288
237	24	29	10/22/04	Friday	10	17:09	22	14	school	3	3	56200	288
238	25	21	10/22/04	Friday	10	17:39	25	50	z	10	11	7600	288
239	1	17	10/23/04	Saturday	10	5:34	13	31	z	9	9	8600	288
240	2	26	10/23/04	Saturday	10	6:04	42	24	z	3	4	14650	288
241	3	6	10/23/04	Saturday	10	6:34	45	27	z	7	7	800	288
242	4	18	10/23/04	Saturday	10	7:04	44	16	z	11	9	1300	288
243	5	4	10/23/04	Saturday	10	7:34	6	30	manufacture	9	11	7275	288
244	6	12	10/23/04	Saturday	10	8:04	15	32	finca	4	4	5550	288
245	6	12	10/23/04	Saturday	10	8:04	29	13	finca	4	4	5550	288
246	8	9	10/23/04	Saturday	10	9:04	23	43	agriculture	10	10	4975	288
247	8	9	10/23/04	Saturday	10	9:04	9	14	agriculture	10	10	4975	288
248	8	9	10/23/04	Saturday	10	9:04	14	16	fishing	10	10	4975	288
249	9	10	10/23/04	Saturday	10	9:38	26	46	manufacture	9	9	7975	288
250	10	11	10/23/04	Saturday	10	10:03	43	17	agriculture	8	9	7350	288
251	11	21	10/23/04	Saturday	10	10:34	25	50	gold	10	11	7600	288
252	12	13	10/23/04	Saturday	10	11:04	41	60	agriculture	12	6	3300	288
253	12	13	10/23/04	Saturday	10	11:04	10	14	firewood	12	6	3300	288
254	13	19	10/23/04	Saturday	10	11:35	33	67	agriculture	5	5	6300	288
255	14	1	10/23/04	Saturday	10	12:04	19	13	agriculture	13	13	6050	288
256	14	1	10/23/04	Saturday	10	12:04	3	17	finca	13	13	6050	288
257	14	1	10/23/04	Saturday	10	12:04	7	15	z	13	13	6050	288
258	14	1	10/23/04	Saturday	10	12:04	16	29	steady_job	13	13	6050	288
259	15	29	10/23/04	Saturday	10	12:34	22	14	firewood	3	3	56200	288
260	15	29	10/23/04	Saturday	10	12:34	20	43	steady_job	3	3	56200	288
261	16	7	10/23/04	Saturday	10	13:04	31	62	agriculture	2	3	7175	288
262	17	5	10/23/04	Saturday	10	13:33	4	15	firewood	8	8	3175	288
263	17	5	10/23/04	Saturday	10	13:33	1	27	gold	8	8	3175	288
264	18	30	10/23/04	Saturday	10	14:04	38	28	agriculture	5	5	4800	288
265	19	16	10/23/04	Saturday	10	14:34	11	29	fishing	6	7	2100	288
266	22	22	10/23/04	Saturday	10	16:04	39	57	other_work	2	8	12475	288
267	23	24	10/23/04	Saturday	10	16:34	18	35	other_work	8	10	2975	288
268	23	24	10/23/04	Saturday	10	16:34	30	16	other_work	8	10	2975	288
269	24	23	10/23/04	Saturday	10	17:04	17	40	other_work	6	6	4050	288
270	1	1	10/25/04	Monday	10	5:49	3	17	z	13	13	6050	288
271	1	12	10/25/04	Monday	10	5:49	15	32	z	4	4	5550	288
272	1	12	10/25/04	Monday	10	5:49	29	13	z	4	4	5550	288
273	2	7	10/25/04	Monday	10	6:19	31	62	agriculture	2	3	7175	288
274	5	5	10/25/04	Monday	10	7:49	1	27	z	8	8	3175	288
275	5	5	10/25/04	Monday	10	7:49	4	15	z	8	8	3175	288
276	8	18	10/25/04	Monday	10	9:19	44	16	other_work	11	9	1300	288
277	9	13	10/25/04	Monday	10	9:49	10	14	agriculture	12	6	3300	288
278	9	13	10/25/04	Monday	10	9:49	41	60	other_work	12	6	3300	288
279	10	25	10/25/04	Monday	10	10:19	5	40	z	7	9	5925	288
280	11	21	10/25/04	Monday	10	10:48	25	50	other_work	11	11	7600	288
281	12	16	10/25/04	Monday	10	11:19	11	29	other_work	6	7	2100	288
282	13	9	10/25/04	Monday	10	11:49	14	16	school	10	10	4975	288
283	13	9	10/25/04	Monday	10	11:49	9	14	school	10	10	4975	288
284	13	9	10/25/04	Monday	10	11:49	23	43	steady_job	10	10	4975	288
285	14	29	10/25/04	Monday	10	12:19	20	43	z	3	3	56200	288
286	14	29	10/25/04	Monday	10	12:19	22	14	z	3	3	56200	288
287	15	26	10/25/04	Monday	10	12:49	42	24	firewood	3	4	14650	288
288	16	23	10/25/04	Monday	10	13:19	17	40	other_work	6	6	4050	288
289	18	1	10/25/04	Monday	10	14:19	7	15	z	13	13	6050	288
290	18	1	10/25/04	Monday	10	14:19	16	29	z	13	13	6050	288
291	18	1	10/25/04	Monday	10	14:19	19	13	z	13	13	6050	288
292	19	11	10/25/04	Monday	10	14:49	43	17	z	8	9	7350	288
293	20	24	10/25/04	Monday	10	15:19	18	35	gold	8	10	2975	288
294	21	10	10/25/04	Monday	10	15:47	26	46	agriculture	9	9	7975	288
295	22	6	10/25/04	Monday	10	16:19	45	27	z	7	7	800	288
296	24	22	10/25/04	Monday	10	17:19	39	57	z	2	8	12475	288
297	25	19	10/25/04	Monday	10	17:49	33	67	z	5	5	6300	288
298	1	4	10/27/04	Wednesday	10	5:36	6	30	firewood	9	11	7275	288
299	2	13	10/27/04	Wednesday	10	6:06	10	14	firewood	12	6	3300	288
300	2	13	10/27/04	Wednesday	10	6:06	41	60	z	12	6	3300	288
301	3	21	10/27/04	Wednesday	10	6:36	25	50	gold	11	11	7600	288
302	4	12	10/27/04	Wednesday	10	7:06	15	32	finca	4	4	5550	288
303	4	12	10/27/04	Wednesday	10	7:06	29	13	finca	4	4	5550	288
304	5	23	10/27/04	Wednesday	10	7:36	17	40	z	7	6	4050	288
305	6	26	10/27/04	Wednesday	10	8:06	42	24	steady_job	3	4	14650	288
306	7	22	10/27/04	Wednesday	10	8:36	39	57	gold	2	8	12475	288
307	8	16	10/27/04	Wednesday	10	9:06	11	29	gold	6	7	2100	288
308	11	10	10/27/04	Wednesday	10	10:36	26	46	agriculture	9	9	7975	288
309	13	1	10/27/04	Wednesday	10	11:36	3	17	agriculture	13	13	6050	288
310	13	1	10/27/04	Wednesday	10	11:36	16	29	livestock	13	13	6050	288
311	13	1	10/27/04	Wednesday	10	11:36	7	15	z	13	13	6050	288
312	13	1	10/27/04	Wednesday	10	11:36	19	13	school	13	13	6050	288
313	14	30	10/27/04	Wednesday	10	12:06	38	28	z	5	5	4800	288
314	15	5	10/27/04	Wednesday	10	12:36	1	27	gold	8	8	3175	288
315	15	5	10/27/04	Wednesday	10	12:36	4	15	gold	8	8	3175	288
316	18	9	10/27/04	Wednesday	10	14:06	14	16	agriculture	10	10	4975	288
317	18	9	10/27/04	Wednesday	10	14:06	9	14	agriculture	10	10	4975	288
318	18	9	10/27/04	Wednesday	10	14:06	23	43	z	10	10	4975	288
319	19	25	10/27/04	Wednesday	10	14:36	5	40	manufacture	7	9	5925	288
320	20	7	10/27/04	Wednesday	10	15:06	31	62	agriculture	2	3	7175	288
321	21	29	10/27/04	Wednesday	10	15:36	22	14	school	3	3	56200	288
322	21	29	10/27/04	Wednesday	10	15:36	20	43	steady_job	3	3	56200	288
323	22	18	10/27/04	Wednesday	10	16:06	44	16	school	12	9	1300	288
324	23	24	10/27/04	Wednesday	10	16:35	18	35	gold	8	10	2975	288
325	23	24	10/27/04	Wednesday	10	16:35	30	16	z	8	10	2975	288
326	24	6	10/27/04	Wednesday	10	17:06	45	27	z	7	7	800	288
327	25	19	10/27/04	Wednesday	10	17:35	33	67	z	5	5	6300	288
328	2	19	11/15/04	Monday	11	6:17	33	67	livestock	5	5	6300	238
329	3	12	11/15/04	Monday	11	6:47	29	13	z	4	4	5550	238
330	4	13	11/15/04	Monday	11	7:17	41	60	z	6	6	3300	238
331	9	3	11/15/04	Monday	11	9:47	35	44	z	10	10	40850	238
332	10	22	11/15/04	Monday	11	10:17	39	57	z	2	8	12475	238
333	11	1	11/15/04	Monday	11	10:47	3	17	z	13	13	6050	238
334	12	7	11/15/04	Monday	11	11:17	31	62	firewood	2	3	7175	238
335	13	29	11/15/04	Monday	11	11:47	22	14	domestic	3	3	56200	238
336	13	29	11/15/04	Monday	11	11:47	20	43	steady_job	3	3	56200	238
337	17	26	11/15/04	Monday	11	13:46	42	24	z	3	4	14650	238
338	20	9	11/15/04	Monday	11	15:17	14	16	z	10	10	4975	238
339	20	9	11/15/04	Monday	11	15:17	9	14	z	10	10	4975	238
340	20	9	11/15/04	Monday	11	15:17	23	43	z	10	10	4975	238
341	21	18	11/15/04	Monday	11	15:47	44	16	z	8	9	1300	238
342	22	24	11/15/04	Monday	11	16:17	30	16	domestic	8	10	2975	238
343	22	24	11/15/04	Monday	11	16:17	18	35	fishing	8	10	2975	238
344	23	30	11/15/04	Monday	11	16:46	38	28	z	5	5	4800	238
345	24	5	11/15/04	Monday	11	17:17	1	27	z	8	8	3175	238
346	24	5	11/15/04	Monday	11	17:17	4	15	z	8	8	3175	238
347	1	3	11/16/04	Tuesday	11	5:42	35	44	z	10	10	40850	238
348	2	19	11/16/04	Tuesday	11	6:12	33	67	livestock	5	5	6300	238
349	5	24	11/16/04	Tuesday	11	7:42	18	35	z	8	10	2975	238
350	7	11	11/16/04	Tuesday	11	8:42	28	44	hunting	10	9	7350	238
351	9	5	11/16/04	Tuesday	11	9:41	4	15	z	8	8	3175	238
352	11	4	11/16/04	Tuesday	11	10:42	6	30	gold	9	11	7275	238
353	12	6	11/16/04	Tuesday	11	11:12	45	27	z	7	7	800	238
354	14	18	11/16/04	Tuesday	11	12:11	44	16	z	8	9	1300	238
355	15	22	11/16/04	Tuesday	11	12:42	39	57	z	2	8	12475	238
356	16	26	11/16/04	Tuesday	11	13:11	42	24	agriculture	3	4	14650	238
357	17	1	11/16/04	Tuesday	11	13:42	3	17	agriculture	13	13	6050	238
358	17	1	11/16/04	Tuesday	11	13:42	16	29	z	13	13	6050	238
359	17	1	11/16/04	Tuesday	11	13:42	7	15	z	13	13	6050	238
360	17	1	11/16/04	Tuesday	11	13:42	19	13	z	13	13	6050	238
361	18	7	11/16/04	Tuesday	11	14:12	31	62	livestock	2	3	7175	238
362	20	29	11/16/04	Tuesday	11	15:12	20	43	agriculture	3	3	56200	238
363	20	29	11/16/04	Tuesday	11	15:12	22	14	domestic	3	3	56200	238
364	21	12	11/16/04	Tuesday	11	15:42	29	13	domestic	4	4	5550	238
365	21	12	11/16/04	Tuesday	11	15:42	15	32	z	4	4	5550	238
366	22	9	11/16/04	Tuesday	11	16:12	14	16	firewood	10	10	4975	238
367	22	9	11/16/04	Tuesday	11	16:12	9	14	z	10	10	4975	238
368	22	9	11/16/04	Tuesday	11	16:12	23	43	steady_job	10	10	4975	238
369	23	13	11/16/04	Tuesday	11	16:42	41	60	manufacture	6	6	3300	238
370	23	13	11/16/04	Tuesday	11	16:42	10	14	manufacture	6	6	3300	238
371	24	10	11/16/04	Tuesday	11	17:09	26	46	z	9	9	7975	238
372	1	9	11/17/04	Wednesday	11	5:59	9	14	fishing	10	10	4975	238
373	1	9	11/17/04	Wednesday	11	5:59	14	16	z	10	10	4975	238
374	1	9	11/17/04	Wednesday	11	5:59	23	43	z	10	10	4975	238
375	3	19	11/17/04	Wednesday	11	6:59	33	67	z	5	5	6300	238
376	5	29	11/17/04	Wednesday	11	7:59	22	14	school	3	3	56200	238
377	5	29	11/17/04	Wednesday	11	7:59	20	43	steady_job	3	3	56200	238
378	7	30	11/17/04	Wednesday	11	8:59	38	28	z	5	5	4800	238
379	8	26	11/17/04	Wednesday	11	9:30	42	24	manufacture	3	4	14650	238
380	9	4	11/17/04	Wednesday	11	9:59	6	30	gold	9	11	7275	238
381	10	11	11/17/04	Wednesday	11	10:29	28	44	gold	10	9	7350	238
382	11	5	11/17/04	Wednesday	11	10:59	1	27	gold	8	8	3175	238
383	11	5	11/17/04	Wednesday	11	10:59	4	15	gold	8	8	3175	238
384	13	18	11/17/04	Wednesday	11	11:59	44	16	z	8	9	1300	238
385	15	24	11/17/04	Wednesday	11	12:59	18	35	gold	8	10	2975	238
386	17	22	11/17/04	Wednesday	11	13:59	39	57	hunting	2	8	12475	238
387	19	12	11/17/04	Wednesday	11	14:59	29	13	z	4	4	5550	238
388	19	12	11/17/04	Wednesday	11	14:59	15	32	wage	4	4	5550	238
389	20	21	11/17/04	Wednesday	11	15:29	25	50	livestock	10	11	7600	238
390	21	1	11/17/04	Wednesday	11	15:59	7	15	z	13	13	6050	238
391	21	1	11/17/04	Wednesday	11	15:59	3	17	z	13	13	6050	238
392	21	1	11/17/04	Wednesday	11	15:59	19	13	z	13	13	6050	238
393	21	1	11/17/04	Wednesday	11	15:59	16	29	steady_job	13	13	6050	238
394	22	10	11/17/04	Wednesday	11	16:30	26	46	firewood	9	9	7975	238
395	23	7	11/17/04	Wednesday	11	16:59	31	62	z	2	3	7175	238
396	24	13	11/17/04	Wednesday	11	17:29	41	60	finca	6	6	3300	238
397	24	13	11/17/04	Wednesday	11	17:29	10	14	finca	6	6	3300	238
398	25	3	11/17/04	Wednesday	11	17:59	35	44	firewood	10	10	40850	238
399	25	6	11/17/04	Wednesday	11	17:59	45	27	z	7	7	800	238
400	1	21	11/18/04	Thursday	11	5:51	25	50	z	10	11	7600	238
401	2	9	11/18/04	Thursday	11	6:21	9	14	z	10	10	4975	238
402	2	9	11/18/04	Thursday	11	6:21	14	16	z	10	10	4975	238
403	2	9	11/18/04	Thursday	11	6:21	23	43	z	10	10	4975	238
404	3	11	11/18/04	Thursday	11	6:51	28	44	other_work	10	9	7350	238
405	4	19	11/18/04	Thursday	11	7:21	33	67	manufacture	5	5	6300	238
406	5	6	11/18/04	Thursday	11	7:51	45	27	z	7	7	800	238
407	8	24	11/18/04	Thursday	11	9:21	18	35	gold	8	10	2975	238
408	8	24	11/18/04	Thursday	11	9:21	30	16	gold	8	10	2975	238
409	11	29	11/18/04	Thursday	11	10:51	22	14	school	3	3	56200	238
410	11	29	11/18/04	Thursday	11	10:51	20	43	steady_job	3	3	56200	238
411	13	22	11/18/04	Thursday	11	11:51	39	57	gold	2	8	12475	238
412	14	5	11/18/04	Thursday	11	12:21	1	27	other_work	8	8	3175	238
413	14	5	11/18/04	Thursday	11	12:21	4	15	z	8	8	3175	238
414	16	30	11/18/04	Thursday	11	13:21	38	28	z	5	5	4800	238
415	18	4	11/18/04	Thursday	11	14:21	6	30	firewood	9	11	7275	238
416	19	1	11/18/04	Thursday	11	14:51	7	15	finca	13	13	6050	238
417	19	1	11/18/04	Thursday	11	14:51	3	17	finca	13	13	6050	238
418	19	1	11/18/04	Thursday	11	14:51	16	29	z	13	13	6050	238
419	20	13	11/18/04	Thursday	11	15:21	41	60	finca	6	6	3300	238
420	20	13	11/18/04	Thursday	11	15:21	10	14	finca	6	6	3300	238
421	21	12	11/18/04	Thursday	11	15:51	29	13	z	4	4	5550	238
422	21	12	11/18/04	Thursday	11	15:51	15	32	wage	4	4	5550	238
423	22	18	11/18/04	Thursday	11	16:21	44	16	z	8	9	1300	238
424	23	7	11/18/04	Thursday	11	16:51	31	62	z	2	3	7175	238
425	24	10	11/18/04	Thursday	11	17:19	26	46	z	9	9	7975	238
426	25	3	11/18/04	Thursday	11	17:51	35	44	other_work	10	10	40850	238
427	1	24	11/19/04	Friday	11	5:56	18	35	domestic	8	10	2975	238
428	1	24	11/19/04	Friday	11	5:56	30	16	z	8	10	2975	238
429	2	18	11/19/04	Friday	11	6:26	44	16	z	8	9	1300	238
430	3	22	11/19/04	Friday	11	6:56	39	57	z	2	8	12475	238
431	4	9	11/19/04	Friday	11	7:26	14	16	z	10	10	4975	238
432	4	9	11/19/04	Friday	11	7:26	9	14	z	10	10	4975	238
433	4	9	11/19/04	Friday	11	7:26	23	43	steady_job	10	10	4975	238
434	6	10	11/19/04	Friday	11	8:27	26	46	manufacture	9	9	7975	238
435	7	12	11/19/04	Friday	11	8:56	15	32	finca	4	4	5550	238
436	7	12	11/19/04	Friday	11	8:56	29	13	finca	4	4	5550	238
437	9	19	11/19/04	Friday	11	9:56	33	67	z	5	5	6300	238
438	10	21	11/19/04	Friday	11	10:26	25	50	gold	10	11	7600	238
439	11	1	11/19/04	Friday	11	10:56	16	29	finca	13	13	6050	238
440	11	1	11/19/04	Friday	11	10:56	7	15	finca	13	13	6050	238
441	11	1	11/19/04	Friday	11	10:56	3	17	finca	13	13	6050	238
442	11	1	11/19/04	Friday	11	10:56	19	13	z	13	13	6050	238
443	12	30	11/19/04	Friday	11	11:26	38	28	agriculture	5	5	4800	238
444	13	4	11/19/04	Friday	11	11:56	6	30	gold	9	11	7275	238
445	14	5	11/19/04	Friday	11	12:26	1	27	gold	8	8	3175	238
446	14	5	11/19/04	Friday	11	12:26	4	15	gold	8	8	3175	238
447	15	26	11/19/04	Friday	11	12:56	42	24	steady_job	3	4	14650	238
448	16	11	11/19/04	Friday	11	13:26	28	44	gold	10	9	7350	238
449	16	11	11/19/04	Friday	11	13:26	43	17	gold	10	9	7350	238
450	17	13	11/19/04	Friday	11	13:56	41	60	finca	6	6	3300	238
451	17	13	11/19/04	Friday	11	13:56	10	14	finca	6	6	3300	238
452	20	29	11/19/04	Friday	11	15:26	20	43	livestock	3	3	56200	238
453	20	29	11/19/04	Friday	11	15:26	22	14	livestock	3	3	56200	238
454	23	7	11/19/04	Friday	11	16:56	31	62	other_work	2	3	7175	238
455	24	3	11/19/04	Friday	11	17:26	35	44	other_work	10	10	40850	238
456	25	6	11/19/04	Friday	11	17:54	45	27	z	7	7	800	238
457	3	13	11/20/04	Saturday	11	6:50	41	60	manufacture	6	6	3300	238
458	3	13	11/20/04	Saturday	11	6:50	10	14	manufacture	6	6	3300	238
459	4	10	11/20/04	Saturday	11	7:19	26	46	other_work	9	9	7975	238
460	5	6	11/20/04	Saturday	11	7:50	45	27	agriculture	7	7	800	238
461	6	4	11/20/04	Saturday	11	8:21	6	30	z	9	11	7275	238
462	8	5	11/20/04	Saturday	11	9:20	1	27	fishing	8	8	3175	238
463	8	5	11/20/04	Saturday	11	9:20	4	15	fishing	8	8	3175	238
464	9	22	11/20/04	Saturday	11	9:49	39	57	hunting	2	8	12475	238
465	10	21	11/20/04	Saturday	11	10:20	25	50	agriculture	10	11	7600	238
466	11	17	11/20/04	Saturday	11	10:50	13	31	agriculture	9	9	8600	238
467	12	24	11/20/04	Saturday	11	11:20	18	35	hunting	8	10	2975	238
468	12	24	11/20/04	Saturday	11	11:20	30	16	hunting	8	10	2975	238
469	13	9	11/20/04	Saturday	11	11:50	23	43	z	10	10	4975	238
470	13	9	11/20/04	Saturday	11	11:50	14	16	z	10	10	4975	238
471	13	9	11/20/04	Saturday	11	11:50	9	14	z	10	10	4975	238
472	14	12	11/20/04	Saturday	11	12:20	15	32	z	4	4	5550	238
473	14	12	11/20/04	Saturday	11	12:20	29	13	z	4	4	5550	238
474	15	1	11/20/04	Saturday	11	12:49	19	13	agriculture	13	13	6050	238
475	15	1	11/20/04	Saturday	11	12:49	3	17	agriculture	13	13	6050	238
476	15	1	11/20/04	Saturday	11	12:49	7	15	z	13	13	6050	238
477	15	1	11/20/04	Saturday	11	12:49	16	29	steady_job	13	13	6050	238
478	16	19	11/20/04	Saturday	11	13:20	33	67	agriculture	5	5	6300	238
479	17	29	11/20/04	Saturday	11	13:50	20	43	agriculture	3	3	56200	238
480	17	29	11/20/04	Saturday	11	13:50	22	14	agriculture	3	3	56200	238
481	18	7	11/20/04	Saturday	11	14:20	31	62	z	2	3	7175	238
482	19	11	11/20/04	Saturday	11	14:51	28	44	gold	10	9	7350	238
483	19	11	11/20/04	Saturday	11	14:51	43	17	wage	10	9	7350	238
484	20	3	11/20/04	Saturday	11	15:20	35	44	agriculture	10	10	40850	238
485	24	18	11/20/04	Saturday	11	17:11	44	16	z	8	9	1300	238
486	25	26	11/20/04	Saturday	11	17:49	42	24	z	3	4	14650	238
487	1	12	11/21/04	Sunday	11	5:34	15	32	z	4	4	5550	238
488	1	12	11/21/04	Sunday	11	5:34	29	13	z	4	4	5550	238
489	2	30	11/21/04	Sunday	11	6:04	38	28	z	5	5	4800	238
490	3	4	11/21/04	Sunday	11	6:34	6	30	z	9	11	7275	238
491	3	4	11/21/04	Sunday	11	6:34	12	17	z	9	11	7275	238
492	5	26	11/21/04	Sunday	11	7:34	42	24	z	3	4	14650	238
493	6	6	11/21/04	Sunday	11	8:04	45	27	z	7	7	800	238
494	7	22	11/21/04	Sunday	11	8:34	39	57	z	2	8	12475	238
495	8	7	11/21/04	Sunday	11	9:03	31	62	z	2	3	7175	238
496	9	29	11/21/04	Sunday	11	9:34	20	43	z	3	3	56200	238
497	9	29	11/21/04	Sunday	11	9:34	22	14	z	3	3	56200	238
498	10	1	11/21/04	Sunday	11	10:04	3	17	z	13	13	6050	238
499	10	1	11/21/04	Sunday	11	10:04	16	29	z	13	13	6050	238
500	10	1	11/21/04	Sunday	11	10:04	7	15	z	13	13	6050	238
501	10	1	11/21/04	Sunday	11	10:04	19	13	z	13	13	6050	238
502	12	9	11/21/04	Sunday	11	11:04	14	16	z	10	10	4975	238
503	12	9	11/21/04	Sunday	11	11:04	9	14	z	10	10	4975	238
504	12	9	11/21/04	Sunday	11	11:04	23	43	steady_job	10	10	4975	238
505	13	10	11/21/04	Sunday	11	11:34	26	46	z	9	9	7975	238
506	14	21	11/21/04	Sunday	11	12:04	25	50	other_work	10	11	7600	238
507	16	17	11/21/04	Sunday	11	13:04	13	31	z	9	9	8600	238
508	17	11	11/21/04	Sunday	11	13:34	28	44	other_work	10	9	7350	238
509	17	11	11/21/04	Sunday	11	13:34	43	17	z	10	9	7350	238
510	21	18	11/21/04	Sunday	11	15:34	44	16	z	8	9	1300	238
511	22	3	11/21/04	Sunday	11	16:04	35	44	z	10	10	40850	238
512	23	24	11/21/04	Sunday	11	16:44	18	35	z	8	10	2975	238
513	23	24	11/21/04	Sunday	11	16:44	30	16	z	8	10	2975	238
514	24	13	11/21/04	Sunday	11	17:04	41	60	z	6	6	3300	238
515	24	13	11/21/04	Sunday	11	17:04	10	14	z	6	6	3300	238
516	25	19	11/21/04	Sunday	11	17:34	33	67	z	5	5	6300	238
517	1	10	12/15/04	Wednesday	12	5:52	26	46	z	9	9	7975	203
518	2	3	12/15/04	Wednesday	12	6:22	35	44	z	10	10	40850	203
519	3	11	12/15/04	Wednesday	12	6:52	28	44	z	10	9	7350	203
520	3	11	12/15/04	Wednesday	12	6:52	43	17	wage	10	9	7350	203
521	4	1	12/15/04	Wednesday	12	7:22	7	15	z	12	13	6050	203
522	4	1	12/15/04	Wednesday	12	7:22	19	13	z	12	13	6050	203
523	4	1	12/15/04	Wednesday	12	7:22	3	17	z	12	13	6050	203
524	5	21	12/15/04	Wednesday	12	7:52	8	45	gold	12	11	7600	203
525	5	21	12/15/04	Wednesday	12	7:52	25	50	z	12	11	7600	203
526	6	19	12/15/04	Wednesday	12	8:23	33	67	firewood	6	5	6300	203
527	7	4	12/15/04	Wednesday	12	8:52	12	17	fishing	9	11	7275	203
528	7	4	12/15/04	Wednesday	12	8:52	6	30	hunting	9	11	7275	203
529	9	22	12/15/04	Wednesday	12	9:52	39	57	gold	2	8	12475	203
530	10	7	12/15/04	Wednesday	12	10:22	31	62	wage	2	3	7175	203
531	11	5	12/15/04	Wednesday	12	10:52	1	27	gold	8	8	3175	203
532	13	13	12/15/04	Wednesday	12	11:52	10	14	z	6	6	3300	203
533	13	13	12/15/04	Wednesday	12	11:52	41	60	wage	6	6	3300	203
534	14	29	12/15/04	Wednesday	12	12:22	20	43	z	3	3	56200	203
535	15	26	12/15/04	Wednesday	12	12:52	42	24	z	3	4	14650	203
536	16	24	12/15/04	Wednesday	12	13:22	18	35	gold	9	10	2975	203
537	16	24	12/15/04	Wednesday	12	13:22	30	16	livestock	10	10	2975	203
538	16	24	12/15/04	Wednesday	12	13:22	36	18	livestock	10	10	2975	203
539	17	18	12/15/04	Wednesday	12	13:52	21	17	gold	10	9	1300	203
540	17	18	12/15/04	Wednesday	12	13:52	32	40	z	10	9	1300	203
541	17	18	12/15/04	Wednesday	12	13:52	44	16	z	10	9	1300	203
542	20	17	12/15/04	Wednesday	12	15:22	13	31	wage	9	9	8600	203
543	21	6	12/15/04	Wednesday	12	15:51	45	27	wage	7	7	800	203
544	22	9	12/15/04	Wednesday	12	16:21	14	16	firewood	10	10	4975	203
545	22	9	12/15/04	Wednesday	12	16:21	9	14	firewood	10	10	4975	203
546	22	9	12/15/04	Wednesday	12	16:21	23	43	steady_job	10	10	4975	203
547	23	12	12/15/04	Wednesday	12	16:52	29	13	domestic	4	4	5550	203
548	23	12	12/15/04	Wednesday	12	16:52	15	32	z	4	4	5550	203
549	24	16	12/15/04	Wednesday	12	17:22	11	29	z	6	7	2100	203
550	2	9	12/16/04	Thursday	12	6:22	9	14	fishing	10	10	4975	203
551	2	9	12/16/04	Thursday	12	6:22	23	43	z	10	10	4975	203
552	2	9	12/16/04	Thursday	12	6:22	14	16	z	10	10	4975	203
553	3	13	12/16/04	Thursday	12	6:52	41	60	z	6	6	3300	203
554	3	13	12/16/04	Thursday	12	6:52	10	14	z	6	6	3300	203
555	4	12	12/16/04	Thursday	12	7:22	29	13	z	4	4	5550	203
556	4	12	12/16/04	Thursday	12	7:22	15	32	z	4	4	5550	203
557	5	17	12/16/04	Thursday	12	7:52	13	31	z	9	9	8600	203
558	7	21	12/16/04	Thursday	12	8:52	8	45	firewood	12	11	7600	203
559	7	21	12/16/04	Thursday	12	8:52	25	50	gold	12	11	7600	203
560	8	5	12/16/04	Thursday	12	9:22	1	27	gold	8	8	3175	203
561	8	5	12/16/04	Thursday	12	9:22	4	15	gold	8	8	3175	203
562	9	3	12/16/04	Thursday	12	9:52	35	44	steady_job	10	10	40850	203
563	10	23	12/16/04	Thursday	12	10:22	17	40	agriculture	6	6	4050	203
564	12	24	12/16/04	Thursday	12	11:22	30	16	firewood	10	10	2975	203
565	12	24	12/16/04	Thursday	12	11:22	18	35	fishing	10	10	2975	203
566	12	24	12/16/04	Thursday	12	11:22	36	18	steady_job	10	10	2975	203
567	13	18	12/16/04	Thursday	12	11:52	32	40	z	10	9	1300	203
568	13	18	12/16/04	Thursday	12	11:52	21	17	z	10	9	1300	203
569	13	18	12/16/04	Thursday	12	11:52	44	16	z	10	9	1300	203
570	14	19	12/16/04	Thursday	12	12:21	33	67	agriculture	6	5	6300	203
571	15	29	12/16/04	Thursday	12	12:52	20	43	z	3	3	56200	203
572	16	4	12/16/04	Thursday	12	13:22	6	30	gold	11	11	7275	203
573	16	4	12/16/04	Thursday	12	13:22	12	17	z	11	11	7275	203
574	17	6	12/16/04	Thursday	12	13:52	45	27	z	7	7	800	203
575	18	11	12/16/04	Thursday	12	14:22	28	44	z	10	9	7350	203
576	18	11	12/16/04	Thursday	12	14:22	43	17	z	10	9	7350	203
577	19	25	12/16/04	Thursday	12	14:51	5	40	hunting	8	9	5925	203
578	20	1	12/16/04	Thursday	12	15:23	7	15	agriculture	12	13	6050	203
579	20	1	12/16/04	Thursday	12	15:23	19	13	agriculture	12	13	6050	203
580	20	1	12/16/04	Thursday	12	15:23	3	17	z	12	13	6050	203
581	22	7	12/16/04	Thursday	12	16:22	31	62	agriculture	2	3	7175	203
582	24	16	12/16/04	Thursday	12	17:21	11	29	z	6	7	2100	203
583	25	22	12/16/04	Thursday	12	17:50	39	57	z	2	8	12475	203
584	1	23	12/17/04	Friday	12	5:59	17	40	z	6	6	4050	203
585	2	24	12/17/04	Friday	12	6:29	18	35	livestock	10	10	2975	203
586	2	24	12/17/04	Friday	12	6:29	30	16	livestock	10	10	2975	203
587	2	24	12/17/04	Friday	12	6:29	36	18	wage	10	10	2975	203
588	3	25	12/17/04	Friday	12	6:59	5	40	z	8	9	5925	203
589	4	19	12/17/04	Friday	12	7:29	33	67	z	6	5	6300	203
590	5	12	12/17/04	Friday	12	7:59	15	32	hunting	4	4	5550	203
591	5	12	12/17/04	Friday	12	7:59	29	13	hunting	4	4	5550	203
592	6	29	12/17/04	Friday	12	8:29	20	43	hunting	3	3	56200	203
593	8	26	12/17/04	Friday	12	9:29	42	24	agriculture	3	4	14650	203
594	9	6	12/17/04	Friday	12	9:59	45	27	firewood	7	7	800	203
595	10	17	12/17/04	Friday	12	10:29	13	31	gold	9	9	8600	203
596	11	13	12/17/04	Friday	12	10:59	41	60	agriculture	6	6	3300	203
597	11	13	12/17/04	Friday	12	10:59	10	14	agriculture	6	6	3300	203
598	12	9	12/17/04	Friday	12	11:29	14	16	firewood	10	10	4975	203
599	12	9	12/17/04	Friday	12	11:29	9	14	z	10	10	4975	203
600	12	9	12/17/04	Friday	12	11:29	23	43	steady_job	10	10	4975	203
601	13	5	12/17/04	Friday	12	11:59	4	15	gold	8	8	3175	203
602	13	5	12/17/04	Friday	12	11:59	1	27	wage	8	8	3175	203
603	14	7	12/17/04	Friday	12	12:29	31	62	agriculture	2	3	7175	203
604	15	18	12/17/04	Friday	12	12:59	21	17	gold	10	9	1300	203
605	15	18	12/17/04	Friday	12	12:59	32	40	manufacture	10	9	1300	203
606	15	18	12/17/04	Friday	12	12:59	44	16	z	10	9	1300	203
607	17	3	12/17/04	Friday	12	13:59	35	44	z	10	10	40850	203
608	19	22	12/17/04	Friday	12	14:59	39	57	z	2	8	12475	203
609	20	4	12/17/04	Friday	12	15:29	6	30	z	11	11	7275	203
610	20	4	12/17/04	Friday	12	15:29	12	17	z	11	11	7275	203
611	21	16	12/17/04	Friday	12	15:59	11	29	gold	6	7	2100	203
612	23	1	12/17/04	Friday	12	16:59	16	29	agriculture	13	13	6050	203
613	23	1	12/17/04	Friday	12	16:59	7	15	agriculture	13	13	6050	203
614	23	1	12/17/04	Friday	12	16:59	19	13	agriculture	13	13	6050	203
615	23	1	12/17/04	Friday	12	16:59	3	17	z	13	13	6050	203
616	24	11	12/17/04	Friday	12	17:29	28	44	z	10	9	7350	203
617	24	11	12/17/04	Friday	12	17:29	43	17	z	10	9	7350	203
618	25	21	12/17/04	Friday	12	17:59	25	50	z	12	11	7600	203
619	25	21	12/17/04	Friday	12	17:59	8	45	z	12	11	7600	203
620	1	16	12/18/04	Saturday	12	5:53	11	29	hunting	6	7	2100	203
621	2	22	12/18/04	Saturday	12	6:23	39	57	z	2	8	12475	203
622	3	13	12/18/04	Saturday	12	6:53	10	14	fishing	6	6	3300	203
623	4	3	12/18/04	Saturday	12	7:23	35	44	livestock	10	10	40850	203
624	5	6	12/18/04	Saturday	12	7:53	45	27	z	7	7	800	203
625	8	17	12/18/04	Saturday	12	9:23	13	31	agriculture	9	9	8600	203
626	9	23	12/18/04	Saturday	12	9:53	17	40	z	6	6	4050	203
627	10	12	12/18/04	Saturday	12	10:23	15	32	hunting	4	4	5550	203
628	10	12	12/18/04	Saturday	12	10:23	29	13	hunting	4	4	5550	203
629	11	19	12/18/04	Saturday	12	10:53	33	67	agriculture	6	5	6300	203
630	12	5	12/18/04	Saturday	12	11:23	1	27	gold	8	8	3175	203
631	12	5	12/18/04	Saturday	12	11:23	4	15	hunting	8	8	3175	203
632	13	24	12/18/04	Saturday	12	11:53	18	35	agriculture	10	10	2975	203
633	13	24	12/18/04	Saturday	12	11:53	36	18	steady_job	10	10	2975	203
634	14	25	12/18/04	Saturday	12	12:23	5	40	agriculture	8	9	5925	203
635	15	4	12/18/04	Saturday	12	12:53	6	30	domestic	11	11	7275	203
636	15	4	12/18/04	Saturday	12	12:53	12	17	z	11	11	7275	203
637	16	21	12/18/04	Saturday	12	13:23	8	45	gold	12	11	7600	203
638	16	21	12/18/04	Saturday	12	13:23	25	50	manufacture	12	11	7600	203
639	17	26	12/18/04	Saturday	12	13:53	42	24	firewood	3	4	14650	203
640	18	11	12/18/04	Saturday	12	14:23	28	44	agriculture	10	9	7350	203
641	18	11	12/18/04	Saturday	12	14:23	43	17	gold	10	9	7350	203
642	19	9	12/18/04	Saturday	12	14:53	14	16	firewood	10	10	4975	203
643	19	9	12/18/04	Saturday	12	14:53	23	43	z	10	10	4975	203
644	19	9	12/18/04	Saturday	12	14:53	9	14	z	10	10	4975	203
645	20	1	12/18/04	Saturday	12	15:23	19	13	domestic	13	13	6050	203
646	20	1	12/18/04	Saturday	12	15:23	3	17	z	13	13	6050	203
647	20	1	12/18/04	Saturday	12	15:23	7	15	z	13	13	6050	203
648	20	1	12/18/04	Saturday	12	15:23	16	29	steady_job	13	13	6050	203
649	21	18	12/18/04	Saturday	12	15:53	32	40	z	10	9	1300	203
650	21	18	12/18/04	Saturday	12	15:53	21	17	z	10	9	1300	203
651	21	18	12/18/04	Saturday	12	15:53	44	16	z	10	9	1300	203
652	23	7	12/18/04	Saturday	12	16:53	31	62	domestic	2	3	7175	203
653	25	29	12/18/04	Saturday	12	17:53	20	43	z	3	3	56200	203
654	25	29	12/18/04	Saturday	12	17:53	22	14	z	3	3	56200	203
655	1	19	12/19/04	Sunday	12	5:42	33	67	z	6	5	6300	203
656	2	5	12/19/04	Sunday	12	6:12	4	15	z	8	8	3175	203
657	2	5	12/19/04	Sunday	12	6:12	1	27	z	8	8	3175	203
658	3	6	12/19/04	Sunday	12	6:42	45	27	z	7	7	800	203
659	4	22	12/19/04	Sunday	12	7:12	39	57	z	2	8	12475	203
660	5	16	12/19/04	Sunday	12	7:42	11	29	z	6	7	2100	203
661	6	24	12/19/04	Sunday	12	8:12	30	16	z	10	10	2975	203
662	6	24	12/19/04	Sunday	12	8:12	36	18	z	10	10	2975	203
663	7	9	12/19/04	Sunday	12	8:42	23	43	z	10	10	4975	203
664	7	9	12/19/04	Sunday	12	8:42	14	16	z	10	10	4975	203
665	7	9	12/19/04	Sunday	12	8:42	9	14	z	10	10	4975	203
666	8	10	12/19/04	Sunday	12	9:12	26	46	z	8	9	7975	203
667	9	21	12/19/04	Sunday	12	9:42	8	45	z	12	11	7600	203
668	9	21	12/19/04	Sunday	12	9:42	25	50	z	12	11	7600	203
669	11	7	12/19/04	Sunday	12	10:42	31	62	z	2	3	7175	203
670	14	3	12/19/04	Sunday	12	12:12	35	44	z	10	10	40850	203
671	16	17	12/19/04	Sunday	12	13:12	13	31	z	9	9	8600	203
672	17	23	12/19/04	Sunday	12	13:42	17	40	z	6	6	4050	203
673	18	1	12/19/04	Sunday	12	14:12	3	17	z	13	13	6050	203
674	18	1	12/19/04	Sunday	12	14:12	16	29	z	13	13	6050	203
675	18	1	12/19/04	Sunday	12	14:12	7	15	z	13	13	6050	203
676	18	1	12/19/04	Sunday	12	14:12	19	13	z	13	13	6050	203
677	19	26	12/19/04	Sunday	12	14:42	42	24	z	3	4	14650	203
678	20	4	12/19/04	Sunday	12	15:12	12	17	z	11	11	7275	203
679	20	4	12/19/04	Sunday	12	15:12	6	30	z	11	11	7275	203
680	21	13	12/19/04	Sunday	12	15:42	41	60	other_work	6	6	3300	203
681	21	13	12/19/04	Sunday	12	15:42	10	14	z	6	6	3300	203
682	22	25	12/19/04	Sunday	12	16:12	5	40	z	8	9	5925	203
683	23	12	12/19/04	Sunday	12	16:42	29	13	domestic	4	4	5550	203
684	23	12	12/19/04	Sunday	12	16:42	15	32	other_work	4	4	5550	203
685	24	29	12/19/04	Sunday	12	17:12	22	14	domestic	3	3	56200	203
686	24	29	12/19/04	Sunday	12	17:12	20	43	other_work	3	3	56200	203
687	25	18	12/19/04	Sunday	12	17:42	32	40	other_work	10	9	1300	203
688	25	18	12/19/04	Sunday	12	17:42	21	17	z	10	9	1300	203
689	25	18	12/19/04	Sunday	12	17:42	44	16	z	10	9	1300	203
690	1	21	12/20/04	Monday	12	5:45	25	50	z	12	11	7600	203
691	1	21	12/20/04	Monday	12	5:45	8	45	z	12	11	7600	203
692	2	18	12/20/04	Monday	12	6:15	32	40	manufacture	10	9	1300	203
693	2	18	12/20/04	Monday	12	6:15	21	17	z	10	9	1300	203
694	2	18	12/20/04	Monday	12	6:15	44	16	z	10	9	1300	203
695	3	13	12/20/04	Monday	12	6:45	41	60	agriculture	6	6	3300	203
696	3	13	12/20/04	Monday	12	6:45	10	14	z	6	6	3300	203
697	4	4	12/20/04	Monday	12	7:15	12	17	z	11	11	7275	203
698	4	4	12/20/04	Monday	12	7:15	6	30	z	11	11	7275	203
699	5	3	12/20/04	Monday	12	7:45	35	44	z	10	10	40850	203
700	6	12	12/20/04	Monday	12	8:15	15	32	agriculture	4	4	5550	203
701	6	12	12/20/04	Monday	12	8:15	29	13	agriculture	4	4	5550	203
702	7	1	12/20/04	Monday	12	8:45	19	13	z	13	13	6050	203
703	7	1	12/20/04	Monday	12	8:45	3	17	z	13	13	6050	203
704	7	1	12/20/04	Monday	12	8:45	7	15	z	13	13	6050	203
705	7	1	12/20/04	Monday	12	8:45	16	29	steady_job	13	13	6050	203
706	8	19	12/20/04	Monday	12	9:15	33	67	agriculture	6	5	6300	203
707	9	10	12/20/04	Monday	12	9:45	26	46	z	8	9	7975	203
708	10	6	12/20/04	Monday	12	10:15	45	27	firewood	7	7	800	203
709	11	30	12/20/04	Monday	12	10:45	38	28	z	5	5	4800	203
710	13	24	12/20/04	Monday	12	11:44	30	16	gold	10	10	2975	203
711	13	24	12/20/04	Monday	12	11:44	18	35	wage	10	10	2975	203
712	14	7	12/20/04	Monday	12	12:15	31	62	z	2	3	7175	203
713	15	9	12/20/04	Monday	12	12:45	23	43	manufacture	10	10	4975	203
714	15	9	12/20/04	Monday	12	12:45	14	16	manufacture	10	10	4975	203
715	15	9	12/20/04	Monday	12	12:45	9	14	manufacture	10	10	4975	203
716	17	5	12/20/04	Monday	12	13:45	1	27	agriculture	8	8	3175	203
717	17	5	12/20/04	Monday	12	13:45	4	15	fishing	8	8	3175	203
718	18	26	12/20/04	Monday	12	14:15	42	24	agriculture	3	4	14650	203
719	19	25	12/20/04	Monday	12	14:45	5	40	wage	8	9	5925	203
720	20	11	12/20/04	Monday	12	15:15	43	17	z	10	9	7350	203
721	20	11	12/20/04	Monday	12	15:15	28	44	z	10	9	7350	203
722	21	17	12/20/04	Monday	12	15:45	13	31	gold	9	9	8600	203
723	22	22	12/20/04	Monday	12	16:15	39	57	z	2	8	12475	203
724	23	29	12/20/04	Monday	12	16:45	20	43	agriculture	3	3	56200	203
725	23	29	12/20/04	Monday	12	16:45	22	14	livestock	3	3	56200	203
726	24	23	12/20/04	Monday	12	17:15	17	40	z	6	6	4050	203
727	25	16	12/20/04	Monday	12	17:45	11	29	z	6	7	2100	203
728	1	12	12/21/04	Tuesday	12	5:51	29	13	z	4	4	5550	203
729	1	12	12/21/04	Tuesday	12	5:51	15	32	z	4	4	5550	203
730	2	7	12/21/04	Tuesday	12	6:21	31	62	z	2	3	7175	203
731	3	10	12/21/04	Tuesday	12	6:51	26	46	domestic	8	9	7975	203
732	4	13	12/21/04	Tuesday	12	7:21	41	60	agriculture	6	6	3300	203
733	4	13	12/21/04	Tuesday	12	7:21	10	14	manufacture	6	6	3300	203
734	6	16	12/21/04	Tuesday	12	8:21	11	29	manufacture	6	7	2100	203
735	7	11	12/21/04	Tuesday	12	8:51	28	44	firewood	10	9	7350	203
736	8	3	12/21/04	Tuesday	12	9:21	35	44	agriculture	10	10	40850	203
737	9	18	12/21/04	Tuesday	12	9:51	32	40	agriculture	10	9	1300	203
738	9	18	12/21/04	Tuesday	12	9:51	21	17	firewood	10	9	1300	203
739	9	18	12/21/04	Tuesday	12	9:51	44	16	z	10	9	1300	203
740	10	21	12/21/04	Tuesday	12	10:21	25	50	manufacture	10	11	7600	203
741	11	1	12/21/04	Tuesday	12	10:51	3	17	agriculture	13	13	6050	203
742	11	1	12/21/04	Tuesday	12	10:51	16	29	firewood	13	13	6050	203
743	11	1	12/21/04	Tuesday	12	10:51	19	13	firewood	13	13	6050	203
744	11	1	12/21/04	Tuesday	12	10:51	7	15	z	13	13	6050	203
745	12	9	12/21/04	Tuesday	12	11:21	14	16	firewood	10	10	4975	203
746	12	9	12/21/04	Tuesday	12	11:21	9	14	firewood	10	10	4975	203
747	12	9	12/21/04	Tuesday	12	11:21	23	43	steady_job	10	10	4975	203
748	13	17	12/21/04	Tuesday	12	11:51	13	31	gold	9	9	8600	203
749	14	26	12/21/04	Tuesday	12	12:21	42	24	agriculture	3	4	14650	203
750	15	24	12/21/04	Tuesday	12	12:51	18	35	agriculture	10	10	2975	203
751	15	24	12/21/04	Tuesday	12	12:51	30	16	z	10	10	2975	203
752	15	24	12/21/04	Tuesday	12	12:51	36	18	wage	10	10	2975	203
753	16	25	12/21/04	Tuesday	12	13:21	5	40	z	8	9	5925	203
754	18	5	12/21/04	Tuesday	12	14:21	1	27	z	8	8	3175	203
755	18	5	12/21/04	Tuesday	12	14:21	4	15	z	8	8	3175	203
756	19	4	12/21/04	Tuesday	12	14:51	6	30	manufacture	11	11	7275	203
757	19	4	12/21/04	Tuesday	12	14:51	12	17	manufacture	11	11	7275	203
758	21	22	12/21/04	Tuesday	12	15:51	39	57	finca	2	8	12475	203
759	23	29	12/21/04	Tuesday	12	16:51	20	43	agriculture	3	3	56200	203
760	23	29	12/21/04	Tuesday	12	16:51	22	14	agriculture	3	3	56200	203
761	1	7	1/5/05	Wednesday	1	5:56	37	28	z	3	3	7175	127
762	1	7	1/5/05	Wednesday	1	5:56	31	62	z	3	3	7175	127
763	2	6	1/5/05	Wednesday	1	6:26	45	27	z	7	7	800	127
764	3	9	1/5/05	Wednesday	1	6:56	23	43	manufacture	10	10	4975	127
765	3	9	1/5/05	Wednesday	1	6:56	9	14	z	10	10	4975	127
766	3	9	1/5/05	Wednesday	1	6:56	14	16	z	10	10	4975	127
767	5	18	1/5/05	Wednesday	1	7:56	32	40	agriculture	12	9	1300	127
768	5	18	1/5/05	Wednesday	1	7:56	44	16	z	12	9	1300	127
769	6	16	1/5/05	Wednesday	1	8:26	11	29	manufacture	7	7	2100	127
770	7	1	1/5/05	Wednesday	1	8:56	19	13	agriculture	13	13	6050	127
771	7	1	1/5/05	Wednesday	1	8:56	3	17	agriculture	13	13	6050	127
772	7	1	1/5/05	Wednesday	1	8:56	7	15	z	13	13	6050	127
773	7	1	1/5/05	Wednesday	1	8:56	16	29	wage	13	13	6050	127
774	9	23	1/5/05	Wednesday	1	9:56	17	40	agriculture	6	6	4050	127
775	10	11	1/5/05	Wednesday	1	10:26	28	44	manufacture	9	9	7350	127
776	10	11	1/5/05	Wednesday	1	10:26	43	17	manufacture	9	9	7350	127
777	11	4	1/5/05	Wednesday	1	10:56	6	30	finca	11	11	7275	127
778	11	4	1/5/05	Wednesday	1	10:56	12	17	wage	11	11	7275	127
779	11	4	1/5/05	Wednesday	1	10:56	40	18	wage	11	11	7275	127
780	12	13	1/5/05	Wednesday	1	11:25	41	60	agriculture	8	6	3300	127
781	12	15	1/5/05	Wednesday	1	11:25	27	18	agriculture	7	6	745	127
782	12	13	1/5/05	Wednesday	1	11:25	10	14	manufacture	8	6	3300	127
783	13	17	1/5/05	Wednesday	1	11:56	13	31	gold	9	9	8600	127
784	14	21	1/5/05	Wednesday	1	12:26	8	45	finca	12	11	7600	127
785	14	21	1/5/05	Wednesday	1	12:26	25	50	wage	12	11	7600	127
786	15	30	1/5/05	Wednesday	1	12:56	38	28	agriculture	5	5	4800	127
787	16	24	1/5/05	Wednesday	1	13:25	30	16	agriculture	9	10	2975	127
788	16	24	1/5/05	Wednesday	1	13:25	18	35	finca	9	10	2975	127
789	16	24	1/5/05	Wednesday	1	13:25	36	18	steady_job	9	10	2975	127
790	17	25	1/5/05	Wednesday	1	13:56	5	40	wage	8	9	5925	127
791	18	5	1/5/05	Wednesday	1	14:26	1	27	gold	8	8	3175	127
792	18	5	1/5/05	Wednesday	1	14:26	4	15	gold	8	8	3175	127
793	19	19	1/5/05	Wednesday	1	14:56	33	67	firewood	6	5	6300	127
794	20	10	1/5/05	Wednesday	1	15:25	26	46	wage	8	9	7975	127
795	21	22	1/5/05	Wednesday	1	15:56	39	57	gold	7	8	12475	127
796	21	22	1/5/05	Wednesday	1	15:56	34	26	gold	7	8	12475	127
797	22	26	1/5/05	Wednesday	1	16:26	42	24	z	3	4	14650	127
798	23	12	1/5/05	Wednesday	1	16:56	29	13	z	4	4	5550	127
799	23	12	1/5/05	Wednesday	1	16:56	15	32	z	4	4	5550	127
800	24	29	1/5/05	Wednesday	1	17:26	22	14	domestic	3	3	56200	127
801	24	29	1/5/05	Wednesday	1	17:26	20	43	wage	3	3	56200	127
802	25	3	1/5/05	Wednesday	1	17:56	35	44	z	10	10	40850	127
803	1	30	1/6/05	Thursday	1	5:59	38	28	z	5	5	4800	127
804	2	23	1/6/05	Thursday	1	6:29	17	40	z	9	6	4050	127
805	3	12	1/6/05	Thursday	1	6:59	15	32	z	9	4	5550	127
806	3	12	1/6/05	Thursday	1	6:59	29	13	z	9	4	5550	127
807	4	19	1/6/05	Thursday	1	7:29	33	67	z	6	5	6300	127
808	5	24	1/6/05	Thursday	1	7:59	18	35	finca	9	10	2975	127
809	5	24	1/6/05	Thursday	1	7:59	30	16	finca	9	10	2975	127
810	5	24	1/6/05	Thursday	1	7:59	36	18	z	9	10	2975	127
811	6	25	1/6/05	Thursday	1	8:29	5	40	z	8	9	5925	127
812	8	7	1/6/05	Thursday	1	9:29	31	62	agriculture	3	3	7175	127
813	8	7	1/6/05	Thursday	1	9:29	37	28	wage	3	3	7175	127
814	9	3	1/6/05	Thursday	1	9:59	35	44	steady_job	10	10	40850	127
815	10	13	1/6/05	Thursday	1	10:29	41	60	manufacture	8	6	3300	127
816	10	13	1/6/05	Thursday	1	10:29	10	14	z	8	6	3300	127
817	10	15	1/6/05	Thursday	1	10:29	27	18	z	7	6	745	127
818	11	5	1/6/05	Thursday	1	10:58	4	15	gold	9	8	3175	127
819	11	5	1/6/05	Thursday	1	10:58	2	19	z	9	8	3175	127
820	12	6	1/6/05	Thursday	1	11:29	45	27	z	7	7	800	127
821	13	18	1/6/05	Thursday	1	11:59	32	40	agriculture	12	9	1300	127
822	13	18	1/6/05	Thursday	1	11:59	21	17	z	12	9	1300	127
823	13	18	1/6/05	Thursday	1	11:59	44	16	z	12	9	1300	127
824	14	21	1/6/05	Thursday	1	12:28	8	45	finca	12	11	7600	127
825	14	21	1/6/05	Thursday	1	12:28	25	50	z	12	11	7600	127
826	15	1	1/6/05	Thursday	1	12:59	3	17	agriculture	13	13	6050	127
827	15	1	1/6/05	Thursday	1	12:59	7	15	z	13	13	6050	127
828	15	1	1/6/05	Thursday	1	12:59	19	13	z	13	13	6050	127
829	15	1	1/6/05	Thursday	1	12:59	16	29	steady_job	13	13	6050	127
830	16	17	1/6/05	Thursday	1	13:29	13	31	gold	9	9	8600	127
831	17	29	1/6/05	Thursday	1	13:59	22	14	z	3	3	56200	127
832	17	29	1/6/05	Thursday	1	13:59	20	43	steady_job	3	3	56200	127
833	18	10	1/6/05	Thursday	1	14:29	26	46	agriculture	8	9	7975	127
834	19	4	1/6/05	Thursday	1	14:59	6	30	finca	11	11	7275	127
835	19	4	1/6/05	Thursday	1	14:59	12	17	z	11	11	7275	127
836	19	4	1/6/05	Thursday	1	14:59	40	18	z	11	11	7275	127
837	21	11	1/6/05	Thursday	1	15:59	28	44	manufacture	9	9	7350	127
838	21	11	1/6/05	Thursday	1	15:59	43	17	z	9	9	7350	127
839	22	22	1/6/05	Thursday	1	16:29	39	57	gold	7	8	12475	127
840	22	22	1/6/05	Thursday	1	16:29	34	26	gold	7	8	12475	127
841	23	9	1/6/05	Thursday	1	16:59	23	43	z	10	10	4975	127
842	23	9	1/6/05	Thursday	1	16:59	14	16	z	10	10	4975	127
843	23	9	1/6/05	Thursday	1	16:59	9	14	z	10	10	4975	127
844	25	26	1/6/05	Thursday	1	17:59	42	24	z	3	4	14650	127
845	2	5	1/7/05	Friday	1	6:19	4	15	z	9	8	3175	127
846	2	5	1/7/05	Friday	1	6:19	2	19	z	9	8	3175	127
847	2	5	1/7/05	Friday	1	6:19	1	27	z	9	8	3175	127
848	3	9	1/7/05	Friday	1	6:49	14	16	agriculture	10	10	4975	127
849	3	9	1/7/05	Friday	1	6:49	9	14	agriculture	10	10	4975	127
850	3	9	1/7/05	Friday	1	6:49	23	43	steady_job	10	10	4975	127
851	4	24	1/7/05	Friday	1	7:19	18	35	z	9	10	2975	127
852	4	24	1/7/05	Friday	1	7:19	30	16	z	9	10	2975	127
853	4	24	1/7/05	Friday	1	7:19	36	18	z	9	10	2975	127
854	5	6	1/7/05	Friday	1	7:49	45	27	z	7	7	800	127
855	6	3	1/7/05	Friday	1	8:19	35	44	z	10	10	40850	127
856	7	10	1/7/05	Friday	1	8:47	26	46	wage	8	9	7975	127
857	8	13	1/7/05	Friday	1	9:19	41	60	agriculture	6	6	3300	127
858	8	13	1/7/05	Friday	1	9:19	10	14	agriculture	6	6	3300	127
859	8	15	1/7/05	Friday	1	9:19	27	18	domestic	7	6	745	127
860	9	11	1/7/05	Friday	1	9:49	43	17	agriculture	9	9	7350	127
861	9	11	1/7/05	Friday	1	9:49	28	44	manufacture	9	9	7350	127
862	10	16	1/7/05	Friday	1	10:19	11	29	gold	7	7	2100	127
863	11	25	1/7/05	Friday	1	10:49	5	40	wage	10	9	5925	127
864	12	22	1/7/05	Friday	1	11:18	34	26	agriculture	7	8	12475	127
865	12	22	1/7/05	Friday	1	11:18	39	57	firewood	7	8	12475	127
866	13	26	1/7/05	Friday	1	11:49	42	24	manufacture	3	4	14650	127
867	14	12	1/7/05	Friday	1	12:19	15	32	agriculture	9	4	5550	127
868	14	12	1/7/05	Friday	1	12:19	29	13	domestic	9	4	5550	127
869	15	23	1/7/05	Friday	1	12:49	17	40	agriculture	8	6	4050	127
870	16	19	1/7/05	Friday	1	13:19	33	67	firewood	6	5	6300	127
871	17	4	1/7/05	Friday	1	13:49	6	30	finca	11	11	7275	127
872	17	4	1/7/05	Friday	1	13:49	12	17	wage	11	11	7275	127
873	17	4	1/7/05	Friday	1	13:49	40	18	wage	11	11	7275	127
874	18	17	1/7/05	Friday	1	14:19	13	31	agriculture	9	9	8600	127
875	19	7	1/7/05	Friday	1	14:49	31	62	agriculture	3	3	7175	127
876	19	7	1/7/05	Friday	1	14:49	37	28	wage	3	3	7175	127
877	20	21	1/7/05	Friday	1	15:19	25	50	agriculture	12	11	7600	127
878	20	21	1/7/05	Friday	1	15:19	8	45	finca	12	11	7600	127
879	21	18	1/7/05	Friday	1	15:48	32	40	z	12	9	1300	127
880	21	18	1/7/05	Friday	1	15:48	21	17	z	12	9	1300	127
881	21	18	1/7/05	Friday	1	15:48	44	16	z	12	9	1300	127
882	22	30	1/7/05	Friday	1	16:19	38	28	z	5	5	4800	127
883	23	1	1/7/05	Friday	1	16:49	16	29	agriculture	13	13	6050	127
884	23	1	1/7/05	Friday	1	16:49	7	15	z	13	13	6050	127
885	23	1	1/7/05	Friday	1	16:49	3	17	z	13	13	6050	127
886	23	1	1/7/05	Friday	1	16:49	19	13	z	13	13	6050	127
887	25	29	1/7/05	Friday	1	17:49	22	14	z	3	3	56200	127
888	25	29	1/7/05	Friday	1	17:49	20	43	z	3	3	56200	127
889	1	19	1/8/05	Saturday	1	5:38	33	67	z	6	5	6300	127
890	2	9	1/8/05	Saturday	1	6:08	14	16	z	10	10	4975	127
891	2	9	1/8/05	Saturday	1	6:08	9	14	z	10	10	4975	127
892	3	26	1/8/05	Saturday	1	6:38	42	24	firewood	3	4	14650	127
893	4	16	1/8/05	Saturday	1	7:08	11	29	z	7	7	2100	127
894	5	7	1/8/05	Saturday	1	7:38	37	28	z	3	3	7175	127
895	5	7	1/8/05	Saturday	1	7:38	31	62	z	3	3	7175	127
896	6	24	1/8/05	Saturday	1	8:08	30	16	domestic	9	10	2975	127
897	6	24	1/8/05	Saturday	1	8:08	18	35	z	9	10	2975	127
898	6	24	1/8/05	Saturday	1	8:08	36	18	steady_job	9	10	2975	127
899	7	10	1/8/05	Saturday	1	8:38	26	46	z	8	9	7975	127
900	8	12	1/8/05	Saturday	1	9:18	15	32	hunting	9	4	5550	127
901	8	12	1/8/05	Saturday	1	9:18	29	13	z	9	4	5550	127
902	9	13	1/8/05	Saturday	1	9:38	10	14	agriculture	6	6	3300	127
903	9	15	1/8/05	Saturday	1	9:38	27	18	agriculture	7	6	745	127
904	9	13	1/8/05	Saturday	1	9:38	41	60	agriculture	6	6	3300	127
905	10	6	1/8/05	Saturday	1	10:08	45	27	firewood	7	7	800	127
906	11	11	1/8/05	Saturday	1	10:38	28	44	hunting	9	9	7350	127
907	11	11	1/8/05	Saturday	1	10:38	43	17	hunting	9	9	7350	127
908	12	3	1/8/05	Saturday	1	11:08	35	44	manufacture	10	10	40850	127
909	13	22	1/8/05	Saturday	1	11:38	39	57	z	7	8	12475	127
910	13	22	1/8/05	Saturday	1	11:38	34	26	z	7	8	12475	127
911	14	25	1/8/05	Saturday	1	12:08	5	40	hunting	10	9	5925	127
912	15	21	1/8/05	Saturday	1	12:38	25	50	agriculture	12	11	7600	127
913	15	21	1/8/05	Saturday	1	12:38	8	45	finca	12	11	7600	127
914	17	5	1/8/05	Saturday	1	13:38	4	15	z	9	8	3175	127
915	17	5	1/8/05	Saturday	1	13:38	2	19	z	9	8	3175	127
916	18	18	1/8/05	Saturday	1	14:08	32	40	z	12	9	1300	127
917	18	18	1/8/05	Saturday	1	14:08	21	17	z	12	9	1300	127
918	19	1	1/8/05	Saturday	1	14:38	16	29	agriculture	13	13	6050	127
919	19	1	1/8/05	Saturday	1	14:38	7	15	z	13	13	6050	127
920	19	1	1/8/05	Saturday	1	14:38	19	13	z	13	13	6050	127
921	19	1	1/8/05	Saturday	1	14:38	3	17	z	13	13	6050	127
922	21	23	1/8/05	Saturday	1	15:38	17	40	z	8	6	4050	127
923	22	17	1/8/05	Saturday	1	16:08	13	31	z	9	9	8600	127
924	24	29	1/8/05	Saturday	1	17:08	20	43	z	3	3	56200	127
925	24	29	1/8/05	Saturday	1	17:08	22	14	z	3	3	56200	127
926	25	4	1/8/05	Saturday	1	17:38	6	30	finca	11	11	7275	127
927	25	4	1/8/05	Saturday	1	17:38	12	17	z	11	11	7275	127
928	25	4	1/8/05	Saturday	1	17:38	40	18	z	11	11	7275	127
929	1	5	1/9/05	Sunday	1	5:39	4	15	z	9	8	3175	127
930	1	5	1/9/05	Sunday	1	5:39	2	19	z	9	8	3175	127
931	2	19	1/9/05	Sunday	1	6:09	33	67	z	6	5	6300	127
932	3	21	1/9/05	Sunday	1	6:39	8	45	finca	12	11	7600	127
933	3	21	1/9/05	Sunday	1	6:39	25	50	z	12	11	7600	127
934	4	24	1/9/05	Sunday	1	7:09	18	35	z	9	10	2975	127
935	4	24	1/9/05	Sunday	1	7:09	30	16	z	9	10	2975	127
936	4	24	1/9/05	Sunday	1	7:09	36	18	z	9	10	2975	127
937	5	1	1/9/05	Sunday	1	7:39	16	29	z	13	13	6050	127
938	5	1	1/9/05	Sunday	1	7:39	7	15	z	13	13	6050	127
939	5	1	1/9/05	Sunday	1	7:39	19	13	z	13	13	6050	127
940	5	1	1/9/05	Sunday	1	7:39	3	17	z	13	13	6050	127
941	6	16	1/9/05	Sunday	1	8:09	11	29	z	7	7	2100	127
942	7	25	1/9/05	Sunday	1	8:39	5	40	z	10	9	5925	127
943	9	12	1/9/05	Sunday	1	9:39	15	32	z	9	4	5550	127
944	9	12	1/9/05	Sunday	1	9:39	29	13	z	9	4	5550	127
945	11	6	1/9/05	Sunday	1	10:39	45	27	z	7	7	800	127
946	12	29	1/9/05	Sunday	1	11:09	22	14	z	3	3	56200	127
947	12	29	1/9/05	Sunday	1	11:09	20	43	z	3	3	56200	127
948	13	3	1/9/05	Sunday	1	11:39	35	44	z	10	10	40850	127
949	14	17	1/9/05	Sunday	1	12:09	13	31	z	9	9	8600	127
950	15	22	1/9/05	Sunday	1	12:39	39	57	manufacture	7	8	12475	127
951	15	22	1/9/05	Sunday	1	12:39	34	26	z	7	8	12475	127
952	16	18	1/9/05	Sunday	1	13:09	32	40	z	13	9	1300	127
953	16	18	1/9/05	Sunday	1	13:09	21	17	z	13	9	1300	127
954	17	9	1/9/05	Sunday	1	13:39	23	43	z	10	10	4975	127
955	17	9	1/9/05	Sunday	1	13:39	14	16	z	10	10	4975	127
956	17	9	1/9/05	Sunday	1	13:39	9	14	z	10	10	4975	127
957	18	13	1/9/05	Sunday	1	14:09	41	60	z	6	6	3300	127
958	18	15	1/9/05	Sunday	1	14:09	27	18	z	7	6	745	127
959	18	13	1/9/05	Sunday	1	14:09	10	14	z	6	6	3300	127
960	19	7	1/9/05	Sunday	1	14:39	31	62	z	3	3	7175	127
961	19	7	1/9/05	Sunday	1	14:39	37	28	z	3	3	7175	127
962	22	30	1/9/05	Sunday	1	16:10	38	28	z	5	5	4800	127
963	24	4	1/9/05	Sunday	1	17:09	6	30	finca	11	11	7275	127
964	24	4	1/9/05	Sunday	1	17:09	40	18	z	11	11	7275	127
965	24	4	1/9/05	Sunday	1	17:09	12	17	z	11	11	7275	127
966	25	11	1/9/05	Sunday	1	17:39	28	44	z	9	9	7350	127
967	25	11	1/9/05	Sunday	1	17:39	43	17	z	9	9	7350	127
968	2	9	1/10/05	Monday	1	6:11	14	16	z	10	10	4975	127
969	2	9	1/10/05	Monday	1	6:11	9	14	z	10	10	4975	127
970	2	9	1/10/05	Monday	1	6:11	23	43	z	10	10	4975	127
971	3	1	1/10/05	Monday	1	6:41	16	29	agriculture	13	13	6050	127
972	3	1	1/10/05	Monday	1	6:41	7	15	agriculture	13	13	6050	127
973	3	1	1/10/05	Monday	1	6:41	3	17	z	13	13	6050	127
974	3	1	1/10/05	Monday	1	6:41	19	13	z	13	13	6050	127
975	5	26	1/10/05	Monday	1	7:41	42	24	z	4	4	14650	127
976	6	12	1/10/05	Monday	1	8:11	29	13	z	9	4	5550	127
977	6	12	1/10/05	Monday	1	8:11	15	32	wage	9	4	5550	127
978	7	11	1/10/05	Monday	1	8:41	28	44	manufacture	9	9	7350	127
979	7	11	1/10/05	Monday	1	8:41	43	17	z	9	9	7350	127
980	8	6	1/10/05	Monday	1	9:11	45	27	wage	7	7	800	127
981	9	18	1/10/05	Monday	1	9:41	21	17	gold	13	9	1300	127
982	9	18	1/10/05	Monday	1	9:41	32	40	z	13	9	1300	127
983	10	22	1/10/05	Monday	1	10:11	39	57	agriculture	7	8	12475	127
984	11	13	1/10/05	Monday	1	10:41	10	14	agriculture	6	6	3300	127
985	11	15	1/10/05	Monday	1	10:41	27	18	agriculture	7	6	745	127
986	11	13	1/10/05	Monday	1	10:41	41	60	finca	6	6	3300	127
987	12	29	1/10/05	Monday	1	11:10	22	14	firewood	3	3	56200	127
988	12	29	1/10/05	Monday	1	11:10	20	43	wage	3	3	56200	127
989	13	3	1/10/05	Monday	1	11:41	35	44	steady_job	10	10	40850	127
990	14	19	1/10/05	Monday	1	12:11	33	67	manufacture	6	5	6300	127
991	15	7	1/10/05	Monday	1	12:40	37	28	z	3	3	7175	127
992	15	7	1/10/05	Monday	1	12:40	31	62	wage	3	3	7175	127
993	16	23	1/10/05	Monday	1	13:11	17	40	z	8	6	4050	127
994	17	4	1/10/05	Monday	1	13:41	6	30	finca	11	11	7275	127
995	17	4	1/10/05	Monday	1	13:41	40	18	manufacture	11	11	7275	127
996	17	4	1/10/05	Monday	1	13:41	12	17	z	11	11	7275	127
997	18	24	1/10/05	Monday	1	14:10	18	35	gold	9	10	2975	127
998	18	24	1/10/05	Monday	1	14:10	30	16	gold	9	10	2975	127
999	18	24	1/10/05	Monday	1	14:10	36	18	steady_job	9	10	2975	127
1000	19	21	1/10/05	Monday	1	14:41	8	45	finca	12	11	7600	127
1001	19	21	1/10/05	Monday	1	14:41	25	50	wage	12	11	7600	127
1002	20	30	1/10/05	Monday	1	15:11	38	28	steady_job	5	5	4800	127
1003	21	16	1/10/05	Monday	1	15:41	11	29	finca	7	7	2100	127
1004	22	10	1/10/05	Monday	1	16:11	26	46	wage	8	9	7975	127
1005	23	17	1/10/05	Monday	1	16:41	13	31	wage	9	9	8600	127
1006	25	5	1/10/05	Monday	1	17:41	4	15	z	9	8	3175	127
1007	25	5	1/10/05	Monday	1	17:41	2	19	z	9	8	3175	127
1008	2	4	1/11/05	Tuesday	1	6:31	12	17	z	11	11	7275	127
1009	2	4	1/11/05	Tuesday	1	6:31	40	18	z	11	11	7275	127
1010	2	4	1/11/05	Tuesday	1	6:31	6	30	z	11	11	7275	127
1011	3	21	1/11/05	Tuesday	1	7:01	8	45	finca	12	11	7600	127
1012	3	21	1/11/05	Tuesday	1	7:01	25	50	wage	12	11	7600	127
1013	4	6	1/11/05	Tuesday	1	7:30	45	27	z	7	7	800	127
1014	5	22	1/11/05	Tuesday	1	8:00	39	57	z	7	8	12475	127
1015	5	22	1/11/05	Tuesday	1	8:00	34	26	z	7	8	12475	127
1016	6	16	1/11/05	Tuesday	1	8:30	11	29	finca	7	7	2100	127
1017	7	10	1/11/05	Tuesday	1	9:00	26	46	wage	8	9	7975	127
1018	8	25	1/11/05	Tuesday	1	9:29	5	40	z	10	9	5925	127
1019	9	3	1/11/05	Tuesday	1	10:00	35	44	steady_job	10	10	40850	127
1020	10	5	1/11/05	Tuesday	1	10:30	4	15	agriculture	8	8	3175	127
1021	11	9	1/11/05	Tuesday	1	11:00	23	43	manufacture	10	10	4975	127
1022	11	9	1/11/05	Tuesday	1	11:00	14	16	manufacture	10	10	4975	127
1023	11	9	1/11/05	Tuesday	1	11:00	9	14	manufacture	10	10	4975	127
1024	12	24	1/11/05	Tuesday	1	11:30	18	35	hunting	9	10	2975	127
1025	12	24	1/11/05	Tuesday	1	11:30	30	16	hunting	9	10	2975	127
1026	12	24	1/11/05	Tuesday	1	11:30	36	18	z	9	10	2975	127
1027	13	18	1/11/05	Tuesday	1	12:00	32	40	agriculture	13	9	1300	127
1028	13	18	1/11/05	Tuesday	1	12:00	44	16	agriculture	13	9	1300	127
1029	14	12	1/11/05	Tuesday	1	12:30	15	32	hunting	9	4	5550	127
1030	14	12	1/11/05	Tuesday	1	12:30	29	13	z	9	4	5550	127
1031	15	13	1/11/05	Tuesday	1	12:59	41	60	finca	6	6	3300	127
1032	15	13	1/11/05	Tuesday	1	12:59	10	14	z	6	6	3300	127
1033	15	15	1/11/05	Tuesday	1	12:59	27	18	z	7	6	745	127
1034	16	23	1/11/05	Tuesday	1	13:30	17	40	z	8	6	4050	127
1035	17	30	1/11/05	Tuesday	1	14:00	38	28	steady_job	5	5	4800	127
1036	18	11	1/11/05	Tuesday	1	14:30	28	44	manufacture	9	9	7350	127
1037	18	11	1/11/05	Tuesday	1	14:30	43	17	manufacture	9	9	7350	127
1038	19	29	1/11/05	Tuesday	1	15:00	22	14	z	3	3	56200	127
1039	19	29	1/11/05	Tuesday	1	15:00	20	43	wage	3	3	56200	127
1040	20	1	1/11/05	Tuesday	1	15:30	7	15	z	13	13	6050	127
1041	20	1	1/11/05	Tuesday	1	15:30	19	13	z	13	13	6050	127
1042	20	1	1/11/05	Tuesday	1	15:30	3	17	z	13	13	6050	127
1043	20	1	1/11/05	Tuesday	1	15:30	16	29	steady_job	13	13	6050	127
1044	22	19	1/11/05	Tuesday	1	16:30	33	67	z	6	5	6300	127
1045	24	7	1/11/05	Tuesday	1	17:30	37	28	z	3	3	7175	127
1046	24	7	1/11/05	Tuesday	1	17:30	31	62	wage	3	3	7175	127
1047	25	17	1/11/05	Tuesday	1	18:00	13	31	z	9	9	8600	127
1048	1	30	2/15/05	Tuesday	2	5:35	38	28	z	5	5	4800	157
1049	2	31	2/15/05	Tuesday	2	6:05	24	50	manufacture	3	7	600	157
1050	3	29	2/15/05	Tuesday	2	6:35	20	43	z	3	3	56200	157
1051	3	29	2/15/05	Tuesday	2	6:35	22	14	z	3	3	56200	157
1052	4	6	2/15/05	Tuesday	2	7:05	45	27	z	7	7	800	157
1053	5	26	2/15/05	Tuesday	2	7:35	42	24	z	4	4	14650	157
1054	6	4	2/15/05	Tuesday	2	8:05	40	18	z	11	11	7275	157
1055	6	4	2/15/05	Tuesday	2	8:05	6	30	z	11	11	7275	157
1056	7	23	2/15/05	Tuesday	2	8:35	17	40	wage	8	6	4050	157
1057	8	21	2/15/05	Tuesday	2	9:05	25	50	livestock	11	11	7600	157
1058	9	25	2/15/05	Tuesday	2	9:35	5	40	z	9	9	5925	157
1059	11	5	2/15/05	Tuesday	2	10:35	1	27	agriculture	9	8	3175	157
1060	11	5	2/15/05	Tuesday	2	10:35	2	19	wage	9	8	3175	157
1061	12	24	2/15/05	Tuesday	2	11:05	18	35	agriculture	10	10	2975	157
1062	12	24	2/15/05	Tuesday	2	11:05	30	16	agriculture	10	10	2975	157
1063	12	24	2/15/05	Tuesday	2	11:05	36	18	agriculture	10	10	2975	157
1064	13	9	2/15/05	Tuesday	2	11:35	14	16	finca	10	10	4975	157
1065	13	9	2/15/05	Tuesday	2	11:35	9	14	finca	10	10	4975	157
1066	13	9	2/15/05	Tuesday	2	11:35	23	43	steady_job	10	10	4975	157
1067	14	3	2/15/05	Tuesday	2	12:06	35	44	steady_job	10	10	40850	157
1068	15	16	2/15/05	Tuesday	2	12:34	11	29	wage	7	7	2100	157
1069	16	18	2/15/05	Tuesday	2	13:04	44	16	z	7	9	1300	157
1070	17	13	2/15/05	Tuesday	2	13:35	41	60	z	6	6	3300	157
1071	17	13	2/15/05	Tuesday	2	13:35	10	14	z	6	6	3300	157
1072	17	15	2/15/05	Tuesday	2	13:35	27	18	wage	7	6	745	157
1073	18	1	2/15/05	Tuesday	2	14:05	7	15	finca	13	13	6050	157
1074	18	1	2/15/05	Tuesday	2	14:05	19	13	finca	13	13	6050	157
1075	18	1	2/15/05	Tuesday	2	14:05	3	17	finca	13	13	6050	157
1076	18	1	2/15/05	Tuesday	2	14:05	16	29	z	13	13	6050	157
1077	19	17	2/15/05	Tuesday	2	14:35	13	31	agriculture	9	9	8600	157
1078	20	12	2/15/05	Tuesday	2	15:06	29	13	z	5	4	5550	157
1079	21	7	2/15/05	Tuesday	2	15:35	31	62	agriculture	3	3	7175	157
1080	22	19	2/15/05	Tuesday	2	16:05	33	67	finca	5	5	6300	157
1081	23	11	2/15/05	Tuesday	2	16:35	28	44	z	9	9	7350	157
1082	23	11	2/15/05	Tuesday	2	16:35	43	17	z	9	9	7350	157
1083	24	10	2/15/05	Tuesday	2	17:05	26	46	z	8	9	7975	157
1084	25	22	2/15/05	Tuesday	2	17:35	39	57	z	7	8	12475	157
1085	25	22	2/15/05	Tuesday	2	17:35	34	26	z	7	8	12475	157
1086	1	25	2/16/05	Wednesday	2	5:46	5	40	z	9	9	5925	157
1087	2	31	2/16/05	Wednesday	2	6:16	24	50	agriculture	3	7	600	157
1088	2	31	2/16/05	Wednesday	2	6:16	2	19	z	3	7	600	157
1089	3	23	2/16/05	Wednesday	2	6:46	17	40	agriculture	7	6	4050	157
1090	4	13	2/16/05	Wednesday	2	7:16	41	60	agriculture	6	6	3300	157
1091	4	15	2/16/05	Wednesday	2	7:16	27	18	z	7	6	745	157
1092	4	13	2/16/05	Wednesday	2	7:16	10	14	z	6	6	3300	157
1093	5	22	2/16/05	Wednesday	2	7:46	39	57	z	7	8	12475	157
1094	5	22	2/16/05	Wednesday	2	7:46	34	26	z	7	8	12475	157
1095	6	6	2/16/05	Wednesday	2	8:16	45	27	agriculture	7	7	800	157
1096	7	5	2/16/05	Wednesday	2	8:46	1	27	gold	9	8	3175	157
1097	8	19	2/16/05	Wednesday	2	9:16	33	67	finca	5	5	6300	157
1098	9	11	2/16/05	Wednesday	2	9:46	43	17	agriculture	9	9	7350	157
1099	9	11	2/16/05	Wednesday	2	9:46	28	44	z	9	9	7350	157
1100	10	17	2/16/05	Wednesday	2	10:16	13	31	agriculture	9	9	8600	157
1101	11	29	2/16/05	Wednesday	2	10:46	20	43	agriculture	3	3	56200	157
1102	11	29	2/16/05	Wednesday	2	10:46	22	14	agriculture	3	3	56200	157
1103	12	9	2/16/05	Wednesday	2	11:16	14	16	finca	10	10	4975	157
1104	12	9	2/16/05	Wednesday	2	11:16	9	14	finca	10	10	4975	157
1105	12	9	2/16/05	Wednesday	2	11:16	23	43	steady_job	10	10	4975	157
1106	13	26	2/16/05	Wednesday	2	11:46	42	24	manufacture	4	4	14650	157
1107	15	1	2/16/05	Wednesday	2	12:46	7	15	finca	13	13	6050	157
1108	15	1	2/16/05	Wednesday	2	12:46	19	13	finca	13	13	6050	157
1109	15	1	2/16/05	Wednesday	2	12:46	3	17	finca	13	13	6050	157
1110	16	3	2/16/05	Wednesday	2	13:16	35	44	z	10	10	40850	157
1111	17	7	2/16/05	Wednesday	2	13:46	31	62	agriculture	3	3	7175	157
1112	18	4	2/16/05	Wednesday	2	14:16	40	18	z	11	11	7275	157
1113	19	10	2/16/05	Wednesday	2	14:46	26	46	domestic	8	9	7975	157
1114	20	12	2/16/05	Wednesday	2	15:16	29	13	agriculture	5	4	5550	157
1115	21	21	2/16/05	Wednesday	2	15:46	25	50	agriculture	11	11	7600	157
1116	22	30	2/16/05	Wednesday	2	16:16	38	28	z	5	5	4800	157
1117	23	16	2/16/05	Wednesday	2	16:46	11	29	z	7	7	2100	157
1118	25	18	2/16/05	Wednesday	2	17:46	44	16	z	7	9	1300	157
1119	1	19	2/18/05	Friday	2	5:36	33	67	agriculture	5	5	6300	157
1120	2	4	2/18/05	Friday	2	6:06	40	18	z	11	11	7275	157
1121	3	1	2/18/05	Friday	2	6:36	7	15	finca	13	13	6050	157
1122	3	1	2/18/05	Friday	2	6:36	19	13	finca	13	13	6050	157
1123	3	1	2/18/05	Friday	2	6:36	3	17	finca	13	13	6050	157
1124	4	24	2/18/05	Friday	2	7:06	30	16	fishing	10	10	2975	157
1125	4	24	2/18/05	Friday	2	7:06	18	35	manufacture	10	10	2975	157
1126	4	24	2/18/05	Friday	2	7:06	36	18	z	10	10	2975	157
1127	5	29	2/18/05	Friday	2	7:36	20	43	z	3	3	56200	157
1128	5	29	2/18/05	Friday	2	7:36	22	14	z	3	3	56200	157
1129	6	17	2/18/05	Friday	2	8:06	13	31	agriculture	9	9	8600	157
1130	7	16	2/18/05	Friday	2	8:36	11	29	agriculture	7	7	2100	157
1131	8	11	2/18/05	Friday	2	9:06	43	17	fishing	9	9	7350	157
1132	8	11	2/18/05	Friday	2	9:06	28	44	z	9	9	7350	157
1133	9	7	2/18/05	Friday	2	9:35	31	62	agriculture	3	3	7175	157
1134	9	7	2/18/05	Friday	2	9:35	37	28	z	3	3	7175	157
1135	10	12	2/18/05	Friday	2	10:06	15	32	z	5	4	5550	157
1136	10	12	2/18/05	Friday	2	10:06	29	13	z	5	4	5550	157
1137	12	9	2/18/05	Friday	2	11:06	14	16	agriculture	10	10	4975	157
1138	12	9	2/18/05	Friday	2	11:06	9	14	agriculture	10	10	4975	157
1139	12	9	2/18/05	Friday	2	11:06	23	43	manufacture	10	10	4975	157
1140	13	22	2/18/05	Friday	2	11:36	39	57	agriculture	7	8	12475	157
1141	13	22	2/18/05	Friday	2	11:36	34	26	agriculture	7	8	12475	157
1142	15	6	2/18/05	Friday	2	12:36	45	27	steady_job	7	7	800	157
1143	17	21	2/18/05	Friday	2	13:36	25	50	agriculture	11	11	7600	157
1144	18	23	2/18/05	Friday	2	14:06	17	40	wage	7	6	4050	157
1145	19	10	2/18/05	Friday	2	14:36	26	46	z	8	9	7975	157
1146	20	18	2/18/05	Friday	2	15:06	32	40	agriculture	10	9	1300	157
1147	20	18	2/18/05	Friday	2	15:06	44	16	z	10	9	1300	157
1148	21	26	2/18/05	Friday	2	15:36	42	24	agriculture	4	4	14650	157
1149	22	5	2/18/05	Friday	2	16:06	1	27	z	9	8	3175	157
1150	22	5	2/18/05	Friday	2	16:06	2	19	z	9	8	3175	157
1151	23	31	2/18/05	Friday	2	16:36	24	50	manufacture	3	7	600	157
1152	24	13	2/18/05	Friday	2	17:06	41	60	agriculture	6	6	3300	157
1153	24	13	2/18/05	Friday	2	17:06	10	14	z	6	6	3300	157
1154	24	15	2/18/05	Friday	2	17:06	27	18	z	7	6	745	157
1155	25	30	2/18/05	Friday	2	17:36	38	28	z	5	5	4800	157
1156	1	26	2/19/05	Saturday	2	5:53	42	24	z	4	4	14650	157
1157	4	9	2/19/05	Saturday	2	7:23	23	43	manufacture	10	10	4975	157
1158	4	9	2/19/05	Saturday	2	7:23	14	16	z	10	10	4975	157
1159	4	9	2/19/05	Saturday	2	7:23	9	14	z	10	10	4975	157
1160	5	13	2/19/05	Saturday	2	7:53	10	14	agriculture	6	6	3300	157
1161	5	15	2/19/05	Saturday	2	7:53	27	18	agriculture	7	6	745	157
1162	6	24	2/19/05	Saturday	2	8:23	36	18	fishing	10	10	2975	157
1163	6	24	2/19/05	Saturday	2	8:23	18	35	hunting	10	10	2975	157
1164	8	12	2/19/05	Saturday	2	9:23	15	32	hunting	5	4	5550	157
1165	8	12	2/19/05	Saturday	2	9:23	29	13	hunting	5	4	5550	157
1166	9	1	2/19/05	Saturday	2	9:53	7	15	agriculture	13	13	6050	157
1167	9	1	2/19/05	Saturday	2	9:53	3	17	agriculture	13	13	6050	157
1168	9	1	2/19/05	Saturday	2	9:53	19	13	z	13	13	6050	157
1169	10	5	2/19/05	Saturday	2	10:23	1	27	gold	9	8	3175	157
1170	10	5	2/19/05	Saturday	2	10:23	2	19	gold	9	8	3175	157
1171	11	16	2/19/05	Saturday	2	10:53	11	29	agriculture	7	7	2100	157
1172	12	3	2/19/05	Saturday	2	11:23	35	44	agriculture	10	10	40850	157
1173	13	23	2/19/05	Saturday	2	11:52	17	40	agriculture	7	6	4050	157
1174	14	4	2/19/05	Saturday	2	12:23	40	18	firewood	11	11	7275	157
1175	14	4	2/19/05	Saturday	2	12:23	6	30	hunting	11	11	7275	157
1176	15	6	2/19/05	Saturday	2	12:53	45	27	steady_job	7	7	800	157
1177	16	31	2/19/05	Saturday	2	13:23	24	50	agriculture	3	7	600	157
1178	17	29	2/19/05	Saturday	2	13:53	20	43	hunting	3	3	56200	157
1179	17	29	2/19/05	Saturday	2	13:53	22	14	hunting	3	3	56200	157
1180	18	19	2/19/05	Saturday	2	14:23	33	67	firewood	5	5	6300	157
1181	19	21	2/19/05	Saturday	2	14:53	25	50	livestock	11	11	7600	157
1182	20	17	2/19/05	Saturday	2	15:23	13	31	agriculture	9	9	8600	157
1183	21	7	2/19/05	Saturday	2	15:53	31	62	agriculture	3	3	7175	157
1184	21	7	2/19/05	Saturday	2	15:53	37	28	z	3	3	7175	157
1185	22	18	2/19/05	Saturday	2	16:23	44	16	firewood	11	9	1300	157
1186	22	18	2/19/05	Saturday	2	16:23	21	17	z	11	9	1300	157
1187	22	18	2/19/05	Saturday	2	16:23	32	40	z	11	9	1300	157
1188	23	11	2/19/05	Saturday	2	16:53	28	44	z	9	9	7350	157
1189	23	11	2/19/05	Saturday	2	16:53	43	17	z	9	9	7350	157
1190	24	10	2/19/05	Saturday	2	17:23	26	46	agriculture	8	9	7975	157
1191	25	22	2/19/05	Saturday	2	17:53	39	57	z	7	8	12475	157
1192	1	6	2/20/05	Sunday	2	5:52	45	27	steady_job	7	7	800	157
1193	2	5	2/20/05	Sunday	2	6:21	1	27	z	9	8	3175	157
1194	2	5	2/20/05	Sunday	2	6:21	2	19	z	9	8	3175	157
1195	3	21	2/20/05	Sunday	2	6:51	25	50	z	11	11	7600	157
1196	4	31	2/20/05	Sunday	2	7:21	24	50	z	3	7	600	157
1197	5	11	2/20/05	Sunday	2	7:51	28	44	z	9	9	7350	157
1198	5	11	2/20/05	Sunday	2	7:51	43	17	z	9	9	7350	157
1199	6	7	2/20/05	Sunday	2	8:21	31	62	z	3	3	7175	157
1200	6	7	2/20/05	Sunday	2	8:21	37	28	z	3	3	7175	157
1201	7	9	2/20/05	Sunday	2	8:51	23	43	z	10	10	4975	157
1202	7	9	2/20/05	Sunday	2	8:51	14	16	z	10	10	4975	157
1203	7	9	2/20/05	Sunday	2	8:51	9	14	z	10	10	4975	157
1204	9	19	2/20/05	Sunday	2	9:51	33	67	z	5	5	6300	157
1205	10	24	2/20/05	Sunday	2	10:21	36	18	z	10	10	2975	157
1206	10	24	2/20/05	Sunday	2	10:21	30	16	z	10	10	2975	157
1207	10	24	2/20/05	Sunday	2	10:21	18	35	z	10	10	2975	157
1208	11	18	2/20/05	Sunday	2	10:51	21	17	z	11	9	1300	157
1209	11	18	2/20/05	Sunday	2	10:51	44	16	z	11	9	1300	157
1210	12	23	2/20/05	Sunday	2	11:20	17	40	z	7	6	4050	157
1211	14	16	2/20/05	Sunday	2	12:21	11	29	z	7	7	2100	157
1212	15	22	2/20/05	Sunday	2	12:51	39	57	z	7	8	12475	157
1213	15	22	2/20/05	Sunday	2	12:51	34	26	z	7	8	12475	157
1214	16	1	2/20/05	Sunday	2	13:21	3	17	z	13	13	6050	157
1215	16	1	2/20/05	Sunday	2	13:21	7	15	z	13	13	6050	157
1216	16	1	2/20/05	Sunday	2	13:21	19	13	z	13	13	6050	157
1217	17	30	2/20/05	Sunday	2	13:51	38	28	z	5	5	4800	157
1218	18	4	2/20/05	Sunday	2	14:21	6	30	z	12	11	7275	157
1219	18	4	2/20/05	Sunday	2	14:21	40	18	z	12	11	7275	157
1220	19	3	2/20/05	Sunday	2	14:51	35	44	other_work	10	10	40850	157
1221	20	12	2/20/05	Sunday	2	15:21	15	32	other_work	5	4	5550	157
1222	20	12	2/20/05	Sunday	2	15:21	29	13	z	5	4	5550	157
1223	21	10	2/20/05	Sunday	2	15:51	26	46	z	8	9	7975	157
1224	22	13	2/20/05	Sunday	2	16:21	41	60	other_work	6	6	3300	157
1225	22	15	2/20/05	Sunday	2	16:21	27	18	z	7	6	745	157
1226	22	13	2/20/05	Sunday	2	16:21	10	14	z	6	6	3300	157
1227	24	17	2/20/05	Sunday	2	17:21	13	31	z	9	9	8600	157
1228	25	29	2/20/05	Sunday	2	17:51	20	43	z	3	3	56200	157
1229	25	29	2/20/05	Sunday	2	17:51	22	14	z	3	3	56200	157
1230	1	29	2/21/05	Monday	2	5:49	20	43	z	3	3	56200	157
1231	1	29	2/21/05	Monday	2	5:49	22	14	z	3	3	56200	157
1232	2	13	2/21/05	Monday	2	6:19	41	60	agriculture	6	6	3300	157
1233	2	13	2/21/05	Monday	2	6:19	10	14	z	6	6	3300	157
1234	2	15	2/21/05	Monday	2	6:19	27	18	z	7	6	745	157
1235	3	17	2/21/05	Monday	2	6:49	13	31	z	9	9	8600	157
1236	4	30	2/21/05	Monday	2	7:19	38	28	z	5	5	4800	157
1237	5	4	2/21/05	Monday	2	7:49	40	18	z	12	11	7275	157
1238	5	4	2/21/05	Monday	2	7:49	6	30	z	12	11	7275	157
1239	6	12	2/21/05	Monday	2	8:19	15	32	agriculture	5	4	5550	157
1240	6	12	2/21/05	Monday	2	8:19	29	13	z	5	4	5550	157
1241	7	24	2/21/05	Monday	2	8:49	30	16	z	10	10	2975	157
1242	7	24	2/21/05	Monday	2	8:49	36	18	z	10	10	2975	157
1243	7	24	2/21/05	Monday	2	8:49	18	35	z	10	10	2975	157
1244	8	6	2/21/05	Monday	2	9:19	45	27	steady_job	7	7	800	157
1245	10	3	2/21/05	Monday	2	10:19	35	44	z	10	10	40850	157
1246	11	19	2/21/05	Monday	2	10:49	33	67	agriculture	5	5	6300	157
1247	12	7	2/21/05	Monday	2	11:19	31	62	domestic	3	3	7175	157
1248	12	7	2/21/05	Monday	2	11:19	37	28	wage	3	3	7175	157
1249	13	5	2/21/05	Monday	2	11:49	1	27	z	9	8	3175	157
1250	13	5	2/21/05	Monday	2	11:49	2	19	z	9	8	3175	157
1251	14	16	2/21/05	Monday	2	12:19	11	29	agriculture	7	7	2100	157
1252	17	23	2/21/05	Monday	2	13:49	17	40	agriculture	7	6	4050	157
1253	18	26	2/21/05	Monday	2	14:19	42	24	z	4	4	14650	157
1254	19	21	2/21/05	Monday	2	14:49	25	50	z	11	11	7600	157
1255	20	1	2/21/05	Monday	2	15:19	19	13	z	13	13	6050	157
1256	20	1	2/21/05	Monday	2	15:19	7	15	school	13	13	6050	157
1257	21	22	2/21/05	Monday	2	15:49	34	26	livestock	7	8	12475	157
1258	21	22	2/21/05	Monday	2	15:49	39	57	other_work	7	8	12475	157
1259	22	11	2/21/05	Monday	2	16:19	28	44	hunting	9	9	7350	157
1260	22	11	2/21/05	Monday	2	16:19	43	17	z	9	9	7350	157
1261	23	9	2/21/05	Monday	2	16:49	9	14	z	10	10	4975	157
1262	24	18	2/21/05	Monday	2	17:19	32	40	agriculture	11	9	1300	157
1263	24	18	2/21/05	Monday	2	17:19	44	16	z	11	9	1300	157
1264	25	10	2/21/05	Monday	2	17:48	26	46	domestic	8	9	7975	157
1265	1	16	2/24/05	Thursday	2	5:40	11	29	z	7	7	2100	157
1266	2	19	2/24/05	Thursday	2	6:10	33	67	z	5	5	6300	157
1267	3	4	2/24/05	Thursday	2	6:40	40	18	z	12	11	7275	157
1268	3	4	2/24/05	Thursday	2	6:40	6	30	z	12	11	7275	157
1269	4	18	2/24/05	Thursday	2	7:10	32	40	z	10	9	1300	157
1270	4	18	2/24/05	Thursday	2	7:10	44	16	z	10	9	1300	157
1271	5	26	2/24/05	Thursday	2	7:39	42	24	steady_job	4	4	14650	157
1272	6	13	2/24/05	Thursday	2	8:10	41	60	agriculture	6	6	3300	157
1273	6	13	2/24/05	Thursday	2	8:10	10	14	domestic	6	6	3300	157
1274	6	15	2/24/05	Thursday	2	8:10	27	18	gold	7	6	745	157
1275	8	29	2/24/05	Thursday	2	9:10	20	43	finca	3	3	56200	157
1276	8	29	2/24/05	Thursday	2	9:10	22	14	z	3	3	56200	157
1277	10	21	2/24/05	Thursday	2	10:10	25	50	agriculture	11	11	7600	157
1278	11	3	2/24/05	Thursday	2	10:40	35	44	z	10	10	40850	157
1279	12	1	2/24/05	Thursday	2	11:10	3	17	finca	13	13	6050	157
1280	12	1	2/24/05	Thursday	2	11:10	7	15	z	13	13	6050	157
1281	12	1	2/24/05	Thursday	2	11:10	19	13	z	13	13	6050	157
1282	13	6	2/24/05	Thursday	2	11:39	45	27	steady_job	7	7	800	157
1283	14	7	2/24/05	Thursday	2	12:10	31	62	agriculture	3	3	7175	157
1284	14	7	2/24/05	Thursday	2	12:10	37	28	fishing	3	3	7175	157
1285	15	5	2/24/05	Thursday	2	12:40	1	27	gold	10	8	3175	157
1286	15	5	2/24/05	Thursday	2	12:40	2	19	wage	10	8	3175	157
1287	16	30	2/24/05	Thursday	2	13:10	38	28	agriculture	5	5	4800	157
1288	17	12	2/24/05	Thursday	2	13:40	15	32	agriculture	5	4	5550	157
1289	17	12	2/24/05	Thursday	2	13:40	29	13	z	5	4	5550	157
1290	18	23	2/24/05	Thursday	2	14:10	17	40	agriculture	7	6	4050	157
1291	19	25	2/24/05	Thursday	2	14:40	5	40	agriculture	9	9	5925	157
1292	20	11	2/24/05	Thursday	2	15:10	43	17	z	9	9	7350	157
1293	20	11	2/24/05	Thursday	2	15:10	28	44	wage	9	9	7350	157
1294	21	10	2/24/05	Thursday	2	15:40	26	46	agriculture	8	9	7975	157
1295	22	9	2/24/05	Thursday	2	16:10	14	16	z	10	10	4975	157
1296	22	9	2/24/05	Thursday	2	16:10	9	14	z	10	10	4975	157
1297	23	17	2/24/05	Thursday	2	16:40	13	31	z	9	9	8600	157
1298	24	24	2/24/05	Thursday	2	17:08	36	18	z	10	10	2975	157
1299	24	24	2/24/05	Thursday	2	17:08	30	16	z	10	10	2975	157
1300	24	24	2/24/05	Thursday	2	17:08	18	35	wage	10	10	2975	157
1301	25	22	2/24/05	Thursday	2	17:40	39	57	agriculture	7	8	12475	157
1302	25	22	2/24/05	Thursday	2	17:40	34	26	z	7	8	12475	157
1303	1	7	3/15/05	Tuesday	3	5:49	31	62	domestic	3	3	7175	63
1304	1	7	3/15/05	Tuesday	3	5:49	37	28	z	3	3	7175	63
1305	2	25	3/15/05	Tuesday	3	6:19	5	40	z	9	9	5925	63
1306	3	19	3/15/05	Tuesday	3	6:49	33	67	z	5	5	6300	63
1307	4	29	3/15/05	Tuesday	3	7:19	22	14	finca	3	3	56200	63
1308	5	4	3/15/05	Tuesday	3	7:49	6	30	agriculture	10	11	7275	63
1309	5	4	3/15/05	Tuesday	3	7:49	12	17	z	10	11	7275	63
1310	5	4	3/15/05	Tuesday	3	7:49	40	18	steady_job	10	11	7275	63
1311	6	1	3/15/05	Tuesday	3	8:19	19	13	z	12	13	6050	63
1312	6	1	3/15/05	Tuesday	3	8:19	3	17	z	12	13	6050	63
1313	7	18	3/15/05	Tuesday	3	8:49	32	40	agriculture	12	9	1300	63
1314	7	18	3/15/05	Tuesday	3	8:49	44	16	z	12	9	1300	63
1315	9	16	3/15/05	Tuesday	3	9:48	11	29	z	7	7	2100	63
1316	11	5	3/15/05	Tuesday	3	10:49	1	27	gold	9	8	3175	63
1317	11	5	3/15/05	Tuesday	3	10:49	2	19	wage	9	8	3175	63
1318	12	26	3/15/05	Tuesday	3	11:20	42	24	steady_job	4	4	14650	63
1319	13	13	3/15/05	Tuesday	3	11:49	41	60	other_work	6	6	3300	63
1320	13	13	3/15/05	Tuesday	3	11:49	10	14	z	6	6	3300	63
1321	15	11	3/15/05	Tuesday	3	12:49	28	44	agriculture	9	9	7350	63
1322	15	11	3/15/05	Tuesday	3	12:49	43	17	agriculture	9	9	7350	63
1323	17	23	3/15/05	Tuesday	3	13:49	17	40	agriculture	7	6	4050	63
1324	18	22	3/15/05	Tuesday	3	14:18	34	26	agriculture	7	8	12475	63
1325	18	22	3/15/05	Tuesday	3	14:18	39	57	z	7	8	12475	63
1326	19	24	3/15/05	Tuesday	3	14:49	18	35	finca	10	10	2975	63
1327	19	24	3/15/05	Tuesday	3	14:49	30	16	z	10	10	2975	63
1328	19	24	3/15/05	Tuesday	3	14:49	36	18	steady_job	10	10	2975	63
1329	20	12	3/15/05	Tuesday	3	15:19	29	13	school	4	4	5550	63
1330	22	17	3/15/05	Tuesday	3	16:19	13	31	finca	9	9	8600	63
1331	23	31	3/15/05	Tuesday	3	16:48	24	50	agriculture	6	7	600	63
1332	24	21	3/15/05	Tuesday	3	17:19	8	45	z	12	11	7600	63
1333	24	21	3/15/05	Tuesday	3	17:19	25	50	z	12	11	7600	63
1334	25	9	3/15/05	Tuesday	3	17:49	14	16	z	10	10	4975	63
1335	25	9	3/15/05	Tuesday	3	17:49	9	14	z	10	10	4975	63
1336	25	9	3/15/05	Tuesday	3	17:49	23	43	steady_job	10	10	4975	63
1337	1	16	3/16/05	Wednesday	3	5:35	11	29	finca	7	7	2100	63
1338	2	12	3/16/05	Wednesday	3	6:05	29	13	z	4	4	5550	63
1339	3	18	3/16/05	Wednesday	3	6:35	44	16	z	12	9	1300	63
1340	3	18	3/16/05	Wednesday	3	6:35	32	40	z	12	9	1300	63
1341	4	9	3/16/05	Wednesday	3	7:05	23	43	z	10	10	4975	63
1342	4	9	3/16/05	Wednesday	3	7:05	9	14	z	10	10	4975	63
1343	5	1	3/16/05	Wednesday	3	7:35	3	17	z	12	13	6050	63
1344	6	13	3/16/05	Wednesday	3	8:05	41	60	agriculture	6	6	3300	63
1345	6	15	3/16/05	Wednesday	3	8:05	27	18	agriculture	7	6	745	63
1346	8	17	3/16/05	Wednesday	3	9:05	13	31	finca	9	9	8600	63
1347	10	23	3/16/05	Wednesday	3	10:05	17	40	wage	7	6	4050	63
1348	11	25	3/16/05	Wednesday	3	10:35	5	40	finca	9	9	5925	63
1349	12	7	3/16/05	Wednesday	3	11:04	37	28	gold	3	3	7175	63
1350	12	7	3/16/05	Wednesday	3	11:04	31	62	z	3	3	7175	63
1351	13	6	3/16/05	Wednesday	3	11:35	45	27	z	7	7	800	63
1352	15	11	3/16/05	Wednesday	3	12:35	28	44	agriculture	9	9	7350	63
1353	15	11	3/16/05	Wednesday	3	12:35	43	17	agriculture	9	9	7350	63
1354	17	21	3/16/05	Wednesday	3	13:35	25	50	agriculture	12	11	7600	63
1355	17	21	3/16/05	Wednesday	3	13:35	8	45	agriculture	12	11	7600	63
1356	18	5	3/16/05	Wednesday	3	14:05	1	27	agriculture	9	8	3175	63
1357	18	5	3/16/05	Wednesday	3	14:05	2	19	z	9	8	3175	63
1358	19	29	3/16/05	Wednesday	3	14:35	22	14	finca	3	3	56200	63
1359	20	19	3/16/05	Wednesday	3	15:05	33	67	agriculture	5	5	6300	63
1360	21	4	3/16/05	Wednesday	3	15:35	40	18	steady_job	9	11	7275	63
1361	22	24	3/16/05	Wednesday	3	16:05	18	35	finca	11	10	2975	63
1362	22	24	3/16/05	Wednesday	3	16:05	30	16	fishing	11	10	2975	63
1363	23	31	3/16/05	Wednesday	3	16:35	24	50	z	6	7	600	63
1364	24	22	3/16/05	Wednesday	3	17:05	34	26	finca	7	8	12475	63
1365	24	22	3/16/05	Wednesday	3	17:05	39	57	firewood	7	8	12475	63
1366	1	1	3/17/05	Thursday	3	5:54	3	17	z	12	13	6050	63
1367	1	1	3/17/05	Thursday	3	5:54	19	13	z	12	13	6050	63
1368	2	25	3/17/05	Thursday	3	6:24	5	40	finca	9	9	5925	63
1369	4	12	3/17/05	Thursday	3	7:24	29	13	z	4	4	5550	63
1370	5	29	3/17/05	Thursday	3	7:54	22	14	finca	3	3	56200	63
1371	7	18	3/17/05	Thursday	3	8:54	32	40	agriculture	12	9	1300	63
1372	7	18	3/17/05	Thursday	3	8:54	44	16	z	12	9	1300	63
1373	8	5	3/17/05	Thursday	3	9:24	2	19	agriculture	9	8	3175	63
1374	8	5	3/17/05	Thursday	3	9:24	1	27	wage	9	8	3175	63
1375	9	19	3/17/05	Thursday	3	9:54	33	67	agriculture	5	5	6300	63
1376	10	11	3/17/05	Thursday	3	10:24	43	17	agriculture	9	9	7350	63
1377	10	11	3/17/05	Thursday	3	10:24	28	44	agriculture	9	9	7350	63
1378	11	6	3/17/05	Thursday	3	10:54	45	27	steady_job	7	7	800	63
1379	13	13	3/17/05	Thursday	3	11:54	41	60	agriculture	6	6	3300	63
1380	13	15	3/17/05	Thursday	3	11:54	27	18	finca	7	6	745	63
1381	14	16	3/17/05	Thursday	3	12:24	11	29	finca	7	7	2100	63
1382	15	4	3/17/05	Thursday	3	12:54	40	18	fishing	9	11	7275	63
1383	17	9	3/17/05	Thursday	3	13:54	14	16	agriculture	10	10	4975	63
1384	19	17	3/17/05	Thursday	3	14:54	13	31	finca	9	9	8600	63
1385	20	24	3/17/05	Thursday	3	15:24	30	16	z	12	10	2975	63
1386	20	24	3/17/05	Thursday	3	15:24	36	18	z	12	10	2975	63
1387	20	24	3/17/05	Thursday	3	15:24	18	35	wage	12	10	2975	63
1388	21	23	3/17/05	Thursday	3	15:54	17	40	wage	7	6	4050	63
1389	22	7	3/17/05	Thursday	3	16:24	37	28	gold	3	3	7175	63
1390	22	7	3/17/05	Thursday	3	16:24	31	62	z	3	3	7175	63
1391	23	21	3/17/05	Thursday	3	16:54	25	50	agriculture	12	11	7600	63
1392	23	21	3/17/05	Thursday	3	16:54	8	45	agriculture	12	11	7600	63
1393	24	31	3/17/05	Thursday	3	17:24	24	50	z	6	7	600	63
1394	25	22	3/17/05	Thursday	3	17:54	34	26	finca	7	8	12475	63
1395	25	22	3/17/05	Thursday	3	17:54	39	57	z	7	8	12475	63
1396	1	18	3/18/05	Friday	3	5:52	44	16	z	12	9	1300	63
1397	1	18	3/18/05	Friday	3	5:52	32	40	z	12	9	1300	63
1398	2	1	3/18/05	Friday	3	6:22	3	17	manufacture	12	13	6050	63
1399	2	1	3/18/05	Friday	3	6:22	19	13	z	12	13	6050	63
1400	3	9	3/18/05	Friday	3	6:52	14	16	z	10	10	4975	63
1401	4	6	3/18/05	Friday	3	7:22	45	27	steady_job	7	7	800	63
1402	5	22	3/18/05	Friday	3	7:52	34	26	finca	8	8	12475	63
1403	5	22	3/18/05	Friday	3	7:52	39	57	z	8	8	12475	63
1404	6	26	3/18/05	Friday	3	8:22	42	24	agriculture	4	4	14650	63
1405	7	5	3/18/05	Friday	3	8:52	2	19	gold	9	8	3175	63
1406	7	5	3/18/05	Friday	3	8:52	1	27	wage	9	8	3175	63
1407	8	7	3/18/05	Friday	3	9:22	31	62	agriculture	3	3	7175	63
1408	8	7	3/18/05	Friday	3	9:22	37	28	gold	3	3	7175	63
1409	9	15	3/18/05	Friday	3	9:52	27	18	finca	7	6	745	63
1410	9	13	3/18/05	Friday	3	9:52	10	14	gold	6	6	3300	63
1411	9	13	3/18/05	Friday	3	9:52	41	60	manufacture	6	6	3300	63
1412	11	31	3/18/05	Friday	3	10:52	24	50	agriculture	6	7	600	63
1413	12	23	3/18/05	Friday	3	11:22	17	40	wage	7	6	4050	63
1414	13	12	3/18/05	Friday	3	11:52	29	13	z	4	4	5550	63
1415	14	21	3/18/05	Friday	3	12:22	25	50	agriculture	12	11	7600	63
1416	14	21	3/18/05	Friday	3	12:22	8	45	wage	12	11	7600	63
1417	16	25	3/18/05	Friday	3	13:22	5	40	finca	9	9	5925	63
1418	17	29	3/18/05	Friday	3	13:52	22	14	finca	3	3	56200	63
1419	18	17	3/18/05	Friday	3	14:22	13	31	finca	9	9	8600	63
1420	19	16	3/18/05	Friday	3	14:52	11	29	finca	7	7	2100	63
1421	21	19	3/18/05	Friday	3	15:52	33	67	z	5	5	6300	63
1422	23	11	3/18/05	Friday	3	16:52	28	44	z	9	9	7350	63
1423	23	11	3/18/05	Friday	3	16:52	43	17	z	9	9	7350	63
1424	24	4	3/18/05	Friday	3	17:22	6	30	agriculture	10	11	7275	63
1425	24	4	3/18/05	Friday	3	17:22	40	18	z	10	11	7275	63
1426	25	24	3/18/05	Friday	3	17:52	18	35	z	12	10	2975	63
1427	25	24	3/18/05	Friday	3	17:52	30	16	z	12	10	2975	63
1428	25	24	3/18/05	Friday	3	17:52	36	18	z	12	10	2975	63
1429	1	9	3/19/05	Saturday	3	5:56	14	16	z	10	10	4975	63
1430	2	7	3/19/05	Saturday	3	6:25	31	62	firewood	3	3	7175	63
1431	2	7	3/19/05	Saturday	3	6:25	37	28	z	3	3	7175	63
1432	3	19	3/19/05	Saturday	3	6:56	33	67	z	5	5	6300	63
1433	4	6	3/19/05	Saturday	3	7:26	45	27	z	7	7	800	63
1434	7	18	3/19/05	Saturday	3	8:56	32	40	z	13	9	1300	63
1435	7	18	3/19/05	Saturday	3	8:56	21	17	z	13	9	1300	63
1436	7	18	3/19/05	Saturday	3	8:56	44	16	z	13	9	1300	63
1437	8	11	3/19/05	Saturday	3	9:26	43	17	firewood	9	9	7350	63
1438	8	11	3/19/05	Saturday	3	9:26	28	44	gold	9	9	7350	63
1439	9	21	3/19/05	Saturday	3	9:56	8	45	hunting	12	11	7600	63
1440	10	24	3/19/05	Saturday	3	10:26	30	16	fishing	9	10	2975	63
1441	10	24	3/19/05	Saturday	3	10:26	36	18	fishing	9	10	2975	63
1442	10	24	3/19/05	Saturday	3	10:26	18	35	gold	9	10	2975	63
1443	11	26	3/19/05	Saturday	3	10:56	42	24	hunting	4	4	14650	63
1444	12	22	3/19/05	Saturday	3	11:26	39	57	agriculture	8	8	12475	63
1445	12	22	3/19/05	Saturday	3	11:26	34	26	finca	8	8	12475	63
1446	13	12	3/19/05	Saturday	3	11:56	29	13	z	4	4	5550	63
1447	14	23	3/19/05	Saturday	3	12:26	17	40	agriculture	7	6	4050	63
1448	15	29	3/19/05	Saturday	3	12:56	22	14	finca	3	3	56200	63
1449	16	31	3/19/05	Saturday	3	13:26	24	50	agriculture	6	7	600	63
1450	17	5	3/19/05	Saturday	3	13:56	1	27	agriculture	9	8	3175	63
1451	17	5	3/19/05	Saturday	3	13:56	4	15	fishing	9	8	3175	63
1452	17	5	3/19/05	Saturday	3	13:56	2	19	z	9	8	3175	63
1453	18	17	3/19/05	Saturday	3	14:26	13	31	finca	9	9	8600	63
1454	20	13	3/19/05	Saturday	3	15:26	41	60	agriculture	6	6	3300	63
1455	20	13	3/19/05	Saturday	3	15:26	10	14	agriculture	6	6	3300	63
1456	20	15	3/19/05	Saturday	3	15:26	27	18	finca	7	6	745	63
1457	21	4	3/19/05	Saturday	3	15:56	6	30	finca	10	11	7275	63
1458	21	4	3/19/05	Saturday	3	15:56	12	17	firewood	10	11	7275	63
1459	21	4	3/19/05	Saturday	3	15:56	40	18	steady_job	10	11	7275	63
1460	22	1	3/19/05	Saturday	3	16:26	19	13	agriculture	12	13	6050	63
1461	22	1	3/19/05	Saturday	3	16:26	3	17	z	12	13	6050	63
1462	24	25	3/19/05	Saturday	3	17:26	5	40	finca	9	9	5925	63
1463	25	16	3/19/05	Saturday	3	17:56	11	29	finca	7	7	2100	63
1464	1	23	3/20/05	Sunday	3	5:40	17	40	z	7	6	4050	63
1465	2	15	3/20/05	Sunday	3	6:10	27	18	finca	7	6	745	63
1466	2	13	3/20/05	Sunday	3	6:10	10	14	z	6	6	3300	63
1467	2	13	3/20/05	Sunday	3	6:10	41	60	z	6	6	3300	63
1468	3	6	3/20/05	Sunday	3	6:40	45	27	z	7	7	800	63
1469	5	18	3/20/05	Sunday	3	7:40	44	16	z	13	9	1300	63
1470	5	18	3/20/05	Sunday	3	7:40	21	17	z	13	9	1300	63
1471	6	24	3/20/05	Sunday	3	8:10	30	16	z	9	10	2975	63
1472	7	31	3/20/05	Sunday	3	8:40	24	50	z	6	7	600	63
1473	8	29	3/20/05	Sunday	3	9:10	22	14	finca	3	3	56200	63
1474	9	22	3/20/05	Sunday	3	9:40	34	26	finca	8	8	12475	63
1475	9	22	3/20/05	Sunday	3	9:40	39	57	z	8	8	12475	63
1476	11	1	3/20/05	Sunday	3	10:40	3	17	z	12	13	6050	63
1477	11	1	3/20/05	Sunday	3	10:40	19	13	z	12	13	6050	63
1478	13	9	3/20/05	Sunday	3	11:40	23	43	z	10	10	4975	63
1479	13	9	3/20/05	Sunday	3	11:40	14	16	z	10	10	4975	63
1480	13	9	3/20/05	Sunday	3	11:40	9	14	z	10	10	4975	63
1481	15	19	3/20/05	Sunday	3	12:40	33	67	z	5	5	6300	63
1482	16	25	3/20/05	Sunday	3	13:10	5	40	finca	9	9	5925	63
1483	19	5	3/20/05	Sunday	3	14:40	1	27	z	9	8	3175	63
1484	19	5	3/20/05	Sunday	3	14:40	4	15	z	9	8	3175	63
1485	19	5	3/20/05	Sunday	3	14:40	2	19	z	9	8	3175	63
1486	20	4	3/20/05	Sunday	3	15:10	6	30	finca	10	11	7275	63
1487	21	11	3/20/05	Sunday	3	15:40	28	44	z	9	9	7350	63
1488	21	11	3/20/05	Sunday	3	15:40	43	17	z	9	9	7350	63
1489	22	16	3/20/05	Sunday	3	16:10	11	29	finca	7	7	2100	63
1490	23	17	3/20/05	Sunday	3	16:40	13	31	finca	9	9	8600	63
1491	24	12	3/20/05	Sunday	3	17:10	29	13	z	4	4	5550	63
1492	25	7	3/20/05	Sunday	3	17:41	31	62	z	3	3	7175	63
1493	25	7	3/20/05	Sunday	3	17:41	37	28	z	3	3	7175	63
1494	1	11	3/21/05	Monday	3	5:50	28	44	z	9	9	7350	63
1495	1	11	3/21/05	Monday	3	5:50	43	17	z	9	9	7350	63
1496	2	17	3/21/05	Monday	3	6:21	13	31	finca	9	9	8600	63
1497	3	25	3/21/05	Monday	3	6:50	5	40	z	9	9	5925	63
1498	4	29	3/21/05	Monday	3	7:20	22	14	finca	3	3	56200	63
1499	6	19	3/21/05	Monday	3	8:20	33	67	agriculture	5	5	6300	63
1500	8	18	3/21/05	Monday	3	9:20	21	17	z	13	9	1300	63
1501	8	18	3/21/05	Monday	3	9:20	44	16	z	13	9	1300	63
1502	9	5	3/21/05	Monday	3	9:50	4	15	fishing	9	8	3175	63
1503	9	5	3/21/05	Monday	3	9:50	2	19	fishing	9	8	3175	63
1504	9	5	3/21/05	Monday	3	9:50	1	27	wage	9	8	3175	63
1505	10	22	3/21/05	Monday	3	10:20	39	57	gold	8	8	12475	63
1506	10	22	3/21/05	Monday	3	10:20	34	26	z	8	8	12475	63
1507	11	1	3/21/05	Monday	3	10:50	19	13	agriculture	12	13	6050	63
1508	14	13	3/21/05	Monday	3	12:20	41	60	agriculture	6	6	3300	63
1509	14	13	3/21/05	Monday	3	12:20	10	14	agriculture	6	6	3300	63
1510	14	15	3/21/05	Monday	3	12:20	27	18	firewood	7	6	745	63
1511	15	24	3/21/05	Monday	3	12:50	30	16	fishing	9	10	2975	63
1512	17	7	3/21/05	Monday	3	13:50	31	62	agriculture	3	3	7175	63
1513	17	7	3/21/05	Monday	3	13:50	37	28	firewood	3	3	7175	63
1514	19	9	3/21/05	Monday	3	14:50	14	16	agriculture	10	10	4975	63
1515	19	9	3/21/05	Monday	3	14:50	9	14	agriculture	10	10	4975	63
1516	19	9	3/21/05	Monday	3	14:50	23	43	steady_job	10	10	4975	63
1517	20	6	3/21/05	Monday	3	15:20	45	27	manufacture	7	7	800	63
1518	21	12	3/21/05	Monday	3	15:50	29	13	z	4	4	5550	63
1519	22	4	3/21/05	Monday	3	16:20	40	18	z	10	11	7275	63
1520	22	4	3/21/05	Monday	3	16:20	12	17	z	10	11	7275	63
1521	22	4	3/21/05	Monday	3	16:20	6	30	wage	10	11	7275	63
1522	23	31	3/21/05	Monday	3	16:50	24	50	fishing	6	7	600	63
1523	24	23	3/21/05	Monday	3	17:20	17	40	z	7	6	4050	63
1524	25	16	3/21/05	Monday	3	17:50	11	29	z	7	7	2100	63
1525	1	6	4/15/05	Friday	4	5:53	45	27	wage	7	7	800	71
1526	2	1	4/15/05	Friday	4	6:23	19	13	firewood	11	13	6050	71
1527	2	1	4/15/05	Friday	4	6:23	7	15	z	11	13	6050	71
1528	2	1	4/15/05	Friday	4	6:23	16	29	z	11	13	6050	71
1529	3	12	4/15/05	Friday	4	6:53	29	13	z	4	4	5550	71
1530	4	11	4/15/05	Friday	4	7:23	28	44	z	9	9	7350	71
1531	4	11	4/15/05	Friday	4	7:23	43	17	wage	9	9	7350	71
1532	6	18	4/15/05	Friday	4	8:23	44	16	school	12	9	1300	71
1533	6	18	4/15/05	Friday	4	8:23	21	17	wage	12	9	1300	71
1534	7	4	4/15/05	Friday	4	8:53	6	30	gold	11	11	7275	71
1535	7	4	4/15/05	Friday	4	8:53	40	18	steady_job	11	11	7275	71
1536	8	25	4/15/05	Friday	4	9:23	5	40	agriculture	9	9	5925	71
1537	9	7	4/15/05	Friday	4	9:53	31	62	agriculture	3	3	7175	71
1538	9	7	4/15/05	Friday	4	9:53	37	28	gold	3	3	7175	71
1539	10	9	4/15/05	Friday	4	10:23	23	43	z	10	10	4975	71
1540	10	9	4/15/05	Friday	4	10:23	14	16	z	10	10	4975	71
1541	10	9	4/15/05	Friday	4	10:23	9	14	z	10	10	4975	71
1542	12	29	4/15/05	Friday	4	11:23	22	14	school	3	3	56200	71
1543	13	17	4/15/05	Friday	4	11:53	13	31	agriculture	9	9	8600	71
1544	14	13	4/15/05	Friday	4	12:23	10	14	z	6	6	3300	71
1545	14	15	4/15/05	Friday	4	12:23	27	18	wage	7	6	745	71
1546	14	13	4/15/05	Friday	4	12:23	41	60	wage	6	6	3300	71
1547	15	5	4/15/05	Friday	4	12:53	1	27	agriculture	9	8	3175	71
1548	15	5	4/15/05	Friday	4	12:53	2	19	z	9	8	3175	71
1549	17	21	4/15/05	Friday	4	13:54	25	50	agriculture	13	11	7600	71
1550	17	21	4/15/05	Friday	4	13:54	8	45	wage	13	11	7600	71
1551	19	16	4/15/05	Friday	4	14:53	11	29	wage	9	7	2100	71
1552	20	24	4/15/05	Friday	4	15:23	18	35	agriculture	10	10	2975	71
1553	20	24	4/15/05	Friday	4	15:23	30	16	z	10	10	2975	71
1554	20	24	4/15/05	Friday	4	15:23	36	18	steady_job	10	10	2975	71
1555	21	23	4/15/05	Friday	4	15:53	17	40	z	7	6	4050	71
1556	22	19	4/15/05	Friday	4	16:23	33	67	firewood	5	5	6300	71
1557	23	26	4/15/05	Friday	4	16:54	42	24	steady_job	4	4	14650	71
1558	24	22	4/15/05	Friday	4	17:23	39	57	finca	8	8	12475	71
1559	24	22	4/15/05	Friday	4	17:23	34	26	finca	8	8	12475	71
1560	1	30	4/16/05	Saturday	4	5:46	38	28	z	5	5	4800	71
1561	2	10	4/16/05	Saturday	4	6:15	26	46	z	8	9	7975	71
1562	3	26	4/16/05	Saturday	4	6:45	42	24	z	4	4	14650	71
1563	4	23	4/16/05	Saturday	4	7:15	17	40	z	7	6	4050	71
1564	6	19	4/16/05	Saturday	4	8:15	33	67	firewood	5	5	6300	71
1565	7	31	4/16/05	Saturday	4	8:45	24	50	manufacture	7	7	600	71
1566	8	16	4/16/05	Saturday	4	9:15	11	29	agriculture	9	7	2100	71
1567	9	9	4/16/05	Saturday	4	9:45	14	16	agriculture	10	10	4975	71
1568	9	9	4/16/05	Saturday	4	9:45	9	14	agriculture	10	10	4975	71
1569	9	9	4/16/05	Saturday	4	9:45	23	43	steady_job	10	10	4975	71
1570	10	6	4/16/05	Saturday	4	10:15	45	27	agriculture	7	7	800	71
1571	11	21	4/16/05	Saturday	4	10:45	25	50	agriculture	13	11	7600	71
1572	11	21	4/16/05	Saturday	4	10:45	8	45	hunting	13	11	7600	71
1573	12	5	4/16/05	Saturday	4	11:15	1	27	agriculture	9	8	3175	71
1574	12	5	4/16/05	Saturday	4	11:15	2	19	manufacture	9	8	3175	71
1575	13	15	4/16/05	Saturday	4	11:45	27	18	agriculture	7	6	745	71
1576	13	13	4/16/05	Saturday	4	11:45	41	60	agriculture	6	6	3300	71
1577	13	13	4/16/05	Saturday	4	11:45	10	14	firewood	6	6	3300	71
1578	14	18	4/16/05	Saturday	4	12:15	32	40	z	12	9	1300	71
1579	14	18	4/16/05	Saturday	4	12:15	21	17	z	12	9	1300	71
1580	14	18	4/16/05	Saturday	4	12:15	44	16	z	12	9	1300	71
1581	15	17	4/16/05	Saturday	4	12:45	13	31	gold	9	9	8600	71
1582	16	4	4/16/05	Saturday	4	13:15	6	30	hunting	10	11	7275	71
1583	16	4	4/16/05	Saturday	4	13:15	40	18	z	10	11	7275	71
1584	17	3	4/16/05	Saturday	4	13:45	35	44	z	10	10	40850	71
1585	18	24	4/16/05	Saturday	4	14:15	36	18	agriculture	10	10	2975	71
1586	18	24	4/16/05	Saturday	4	14:15	18	35	wage	10	10	2975	71
1587	18	24	4/16/05	Saturday	4	14:15	30	16	wage	10	10	2975	71
1588	19	25	4/16/05	Saturday	4	14:45	5	40	z	9	9	5925	71
1589	20	12	4/16/05	Saturday	4	15:15	29	13	domestic	4	4	5550	71
1590	20	12	4/16/05	Saturday	4	15:15	15	32	hunting	4	4	5550	71
1591	21	29	4/16/05	Saturday	4	15:45	20	43	hunting	3	3	56200	71
1592	21	29	4/16/05	Saturday	4	15:45	22	14	hunting	3	3	56200	71
1593	22	22	4/16/05	Saturday	4	16:15	39	57	finca	8	8	12475	71
1594	22	22	4/16/05	Saturday	4	16:15	34	26	finca	8	8	12475	71
1595	23	1	4/16/05	Saturday	4	16:45	7	15	agriculture	11	13	6050	71
1596	23	1	4/16/05	Saturday	4	16:45	16	29	manufacture	11	13	6050	71
1597	23	1	4/16/05	Saturday	4	16:45	19	13	z	11	13	6050	71
1598	24	11	4/16/05	Saturday	4	17:15	28	44	finca	9	9	7350	71
1599	24	11	4/16/05	Saturday	4	17:15	43	17	z	9	9	7350	71
1600	25	7	4/16/05	Saturday	4	17:45	31	62	z	3	3	7175	71
1601	25	7	4/16/05	Saturday	4	17:45	37	28	z	3	3	7175	71
1602	1	11	4/17/05	Sunday	4	5:49	28	44	fishing	9	9	7350	71
1603	1	11	4/17/05	Sunday	4	5:49	43	17	z	9	9	7350	71
1604	2	29	4/17/05	Sunday	4	6:19	20	43	finca	3	3	56200	71
1605	2	29	4/17/05	Sunday	4	6:19	22	14	finca	3	3	56200	71
1606	3	26	4/17/05	Sunday	4	6:49	42	24	z	4	4	14650	71
1607	4	19	4/17/05	Sunday	4	7:19	33	67	z	5	5	6300	71
1608	5	6	4/17/05	Sunday	4	7:49	45	27	z	7	7	800	71
1609	6	22	4/17/05	Sunday	4	8:19	39	57	finca	8	8	12475	71
1610	6	22	4/17/05	Sunday	4	8:19	34	26	finca	8	8	12475	71
1611	7	10	4/17/05	Sunday	4	8:49	26	46	z	8	9	7975	71
1612	8	3	4/17/05	Sunday	4	9:19	35	44	z	10	10	40850	71
1613	9	4	4/17/05	Sunday	4	9:49	40	18	z	10	11	7275	71
1614	10	17	4/17/05	Sunday	4	10:19	13	31	z	9	9	8600	71
1615	11	30	4/17/05	Sunday	4	10:49	38	28	steady_job	5	5	4800	71
1616	12	31	4/17/05	Sunday	4	11:19	24	50	z	7	7	600	71
1617	13	16	4/17/05	Sunday	4	11:49	11	29	other_work	9	7	2100	71
1618	14	18	4/17/05	Sunday	4	12:19	32	40	z	12	9	1300	71
1619	14	18	4/17/05	Sunday	4	12:19	21	17	z	12	9	1300	71
1620	14	18	4/17/05	Sunday	4	12:19	44	16	z	12	9	1300	71
1621	15	15	4/17/05	Sunday	4	12:49	27	18	agriculture	7	6	745	71
1622	15	13	4/17/05	Sunday	4	12:49	41	60	other_work	6	6	3300	71
1623	15	13	4/17/05	Sunday	4	12:49	10	14	z	6	6	3300	71
1624	17	9	4/17/05	Sunday	4	13:49	23	43	z	10	10	4975	71
1625	17	9	4/17/05	Sunday	4	13:49	14	16	z	10	10	4975	71
1626	17	9	4/17/05	Sunday	4	13:49	9	14	z	10	10	4975	71
1627	18	23	4/17/05	Sunday	4	14:19	17	40	z	7	6	4050	71
1628	19	24	4/17/05	Sunday	4	14:49	18	35	z	9	10	2975	71
1629	19	24	4/17/05	Sunday	4	14:49	30	16	z	9	10	2975	71
1630	20	12	4/17/05	Sunday	4	15:19	29	13	z	4	4	5550	71
1631	20	12	4/17/05	Sunday	4	15:19	15	32	z	4	4	5550	71
1632	21	1	4/17/05	Sunday	4	15:49	16	29	z	11	13	6050	71
1633	21	1	4/17/05	Sunday	4	15:49	7	15	z	11	13	6050	71
1634	21	1	4/17/05	Sunday	4	15:49	19	13	z	11	13	6050	71
1635	22	5	4/17/05	Sunday	4	16:19	1	27	z	9	8	3175	71
1636	22	5	4/17/05	Sunday	4	16:19	2	19	z	9	8	3175	71
1637	23	25	4/17/05	Sunday	4	16:49	5	40	z	9	9	5925	71
1638	24	21	4/17/05	Sunday	4	17:20	25	50	z	13	11	7600	71
1639	24	21	4/17/05	Sunday	4	17:20	8	45	z	13	11	7600	71
1640	25	7	4/17/05	Sunday	4	17:49	31	62	z	3	3	7175	71
1641	25	7	4/17/05	Sunday	4	17:49	37	28	z	3	3	7175	71
1642	1	11	4/18/05	Monday	4	5:34	43	17	z	9	9	7350	71
1643	1	11	4/18/05	Monday	4	5:34	28	44	z	9	9	7350	71
1644	2	16	4/18/05	Monday	4	6:04	11	29	z	9	7	2100	71
1645	3	29	4/18/05	Monday	4	6:34	20	43	finca	3	3	56200	71
1646	3	29	4/18/05	Monday	4	6:34	22	14	finca	3	3	56200	71
1647	4	19	4/18/05	Monday	4	7:04	33	67	z	5	5	6300	71
1648	5	4	4/18/05	Monday	4	7:33	40	18	z	10	11	7275	71
1649	5	4	4/18/05	Monday	4	7:33	12	17	z	10	11	7275	71
1650	5	4	4/18/05	Monday	4	7:33	6	30	z	10	11	7275	71
1651	6	3	4/18/05	Monday	4	8:04	35	44	z	10	10	40850	71
1652	7	18	4/18/05	Monday	4	8:34	32	40	agriculture	12	9	1300	71
1653	7	18	4/18/05	Monday	4	8:34	44	16	z	12	9	1300	71
1654	7	18	4/18/05	Monday	4	8:34	21	17	z	12	9	1300	71
1655	8	21	4/18/05	Monday	4	9:04	25	50	other_work	13	11	7600	71
1656	8	21	4/18/05	Monday	4	9:04	8	45	other_work	13	11	7600	71
1657	9	9	4/18/05	Monday	4	9:34	23	43	agriculture	10	10	4975	71
1658	9	9	4/18/05	Monday	4	9:34	14	16	z	10	10	4975	71
1659	9	9	4/18/05	Monday	4	9:34	9	14	z	10	10	4975	71
1660	10	6	4/18/05	Monday	4	10:04	45	27	agriculture	7	7	800	71
1661	11	25	4/18/05	Monday	4	10:34	5	40	agriculture	9	9	5925	71
1662	12	7	4/18/05	Monday	4	11:04	31	62	agriculture	3	3	7175	71
1663	12	7	4/18/05	Monday	4	11:04	37	28	z	3	3	7175	71
1664	13	12	4/18/05	Monday	4	11:34	15	32	finca	4	4	5550	71
1665	13	12	4/18/05	Monday	4	11:34	29	13	finca	4	4	5550	71
1666	14	1	4/18/05	Monday	4	12:04	16	29	manufacture	11	13	6050	71
1667	14	1	4/18/05	Monday	4	12:04	7	15	z	11	13	6050	71
1668	15	5	4/18/05	Monday	4	12:34	1	27	wage	9	8	3175	71
1669	15	5	4/18/05	Monday	4	12:34	2	19	wage	9	8	3175	71
1670	16	13	4/18/05	Monday	4	13:04	41	60	agriculture	6	6	3300	71
1671	16	15	4/18/05	Monday	4	13:04	27	18	z	7	6	745	71
1672	16	13	4/18/05	Monday	4	13:04	10	14	school	6	6	3300	71
1673	17	22	4/18/05	Monday	4	13:34	39	57	finca	8	8	12475	71
1674	17	22	4/18/05	Monday	4	13:34	34	26	finca	8	8	12475	71
1675	18	17	4/18/05	Monday	4	14:04	13	31	gold	9	9	8600	71
1676	19	24	4/18/05	Monday	4	14:34	18	35	other_work	9	10	2975	71
1677	19	24	4/18/05	Monday	4	14:34	30	16	z	9	10	2975	71
1678	20	23	4/18/05	Monday	4	15:04	17	40	z	7	6	4050	71
1679	23	30	4/18/05	Monday	4	16:34	38	28	steady_job	5	5	4800	71
1680	24	31	4/18/05	Monday	4	17:04	24	50	agriculture	7	7	600	71
1681	25	26	4/18/05	Monday	4	17:34	42	24	z	4	4	14650	71
1682	1	23	4/19/05	Tuesday	4	5:50	17	40	wage	7	6	4050	71
1683	2	6	4/19/05	Tuesday	4	6:21	45	27	steady_job	7	7	800	71
1684	3	21	4/19/05	Tuesday	4	6:51	25	50	gold	13	11	7600	71
1685	3	21	4/19/05	Tuesday	4	6:51	8	45	manufacture	13	11	7600	71
1686	4	5	4/19/05	Tuesday	4	7:21	1	27	z	8	8	3175	71
1687	5	26	4/19/05	Tuesday	4	7:51	42	24	z	4	4	14650	71
1688	6	30	4/19/05	Tuesday	4	8:21	38	28	agriculture	5	5	4800	71
1689	7	31	4/19/05	Tuesday	4	8:51	24	50	wage	8	7	600	71
1690	7	31	4/19/05	Tuesday	4	8:51	2	19	wage	8	7	600	71
1691	8	17	4/19/05	Tuesday	4	9:21	13	31	agriculture	9	9	8600	71
1692	9	25	4/19/05	Tuesday	4	9:51	5	40	agriculture	9	9	5925	71
1693	10	13	4/19/05	Tuesday	4	10:21	41	60	agriculture	6	6	3300	71
1694	10	13	4/19/05	Tuesday	4	10:21	10	14	z	6	6	3300	71
1695	10	15	4/19/05	Tuesday	4	10:21	27	18	z	7	6	745	71
1696	11	1	4/19/05	Tuesday	4	10:51	7	15	z	8	13	6050	71
1697	11	1	4/19/05	Tuesday	4	10:51	19	13	z	8	13	6050	71
1698	12	24	4/19/05	Tuesday	4	11:21	18	35	finca	9	10	2975	71
1699	12	24	4/19/05	Tuesday	4	11:21	30	16	finca	9	10	2975	71
1700	13	29	4/19/05	Tuesday	4	11:51	20	43	finca	3	3	56200	71
1701	13	29	4/19/05	Tuesday	4	11:51	22	14	finca	3	3	56200	71
1702	14	22	4/19/05	Tuesday	4	12:21	39	57	agriculture	8	8	12475	71
1703	14	22	4/19/05	Tuesday	4	12:21	34	26	agriculture	8	8	12475	71
1704	15	18	4/19/05	Tuesday	4	12:51	32	40	finca	12	9	1300	71
1705	15	18	4/19/05	Tuesday	4	12:51	44	16	z	12	9	1300	71
1706	15	18	4/19/05	Tuesday	4	12:51	21	17	z	12	9	1300	71
1707	16	7	4/19/05	Tuesday	4	13:21	37	28	gold	3	3	7175	71
1708	16	7	4/19/05	Tuesday	4	13:21	31	62	z	3	3	7175	71
1709	17	10	4/19/05	Tuesday	4	13:51	26	46	manufacture	8	9	7975	71
1710	18	12	4/19/05	Tuesday	4	14:21	15	32	finca	4	4	5550	71
1711	18	12	4/19/05	Tuesday	4	14:21	29	13	z	4	4	5550	71
1712	20	4	4/19/05	Tuesday	4	15:21	12	17	agriculture	10	11	7275	71
1713	20	4	4/19/05	Tuesday	4	15:21	6	30	gold	10	11	7275	71
1714	20	4	4/19/05	Tuesday	4	15:21	40	18	z	10	11	7275	71
1715	21	19	4/19/05	Tuesday	4	15:51	33	67	finca	5	5	6300	71
1716	22	16	4/19/05	Tuesday	4	16:21	11	29	z	9	7	2100	71
1717	23	9	4/19/05	Tuesday	4	16:51	9	14	fishing	10	10	4975	71
1718	23	9	4/19/05	Tuesday	4	16:51	23	43	z	10	10	4975	71
1719	23	9	4/19/05	Tuesday	4	16:51	14	16	z	10	10	4975	71
1720	24	11	4/19/05	Tuesday	4	17:21	28	44	z	9	9	7350	71
1721	24	11	4/19/05	Tuesday	4	17:21	43	17	wage	9	9	7350	71
1722	25	3	4/19/05	Tuesday	4	17:51	35	44	agriculture	10	10	40850	71
1723	1	24	4/20/05	Wednesday	4	5:58	18	35	finca	9	10	2975	71
1724	1	24	4/20/05	Wednesday	4	5:58	30	16	finca	9	10	2975	71
1725	2	4	4/20/05	Wednesday	4	6:28	6	30	z	10	11	7275	71
1726	2	4	4/20/05	Wednesday	4	6:28	12	17	z	10	11	7275	71
1727	2	4	4/20/05	Wednesday	4	6:28	40	18	z	10	11	7275	71
1728	3	17	4/20/05	Wednesday	4	6:58	13	31	z	9	9	8600	71
1729	4	30	4/20/05	Wednesday	4	7:28	38	28	z	5	5	4800	71
1730	5	10	4/20/05	Wednesday	4	7:58	26	46	manufacture	8	9	7975	71
1731	6	19	4/20/05	Wednesday	4	8:28	33	67	finca	5	5	6300	71
1732	7	22	4/20/05	Wednesday	4	8:58	39	57	agriculture	8	8	12475	71
1733	7	22	4/20/05	Wednesday	4	8:58	34	26	agriculture	8	8	12475	71
1734	8	5	4/20/05	Wednesday	4	9:28	1	27	agriculture	8	8	3175	71
1735	9	16	4/20/05	Wednesday	4	9:58	11	29	gold	9	7	2100	71
1736	10	9	4/20/05	Wednesday	4	10:28	14	16	agriculture	10	10	4975	71
1737	10	9	4/20/05	Wednesday	4	10:28	9	14	fishing	10	10	4975	71
1738	10	9	4/20/05	Wednesday	4	10:28	23	43	wage	10	10	4975	71
1739	11	29	4/20/05	Wednesday	4	10:58	20	43	finca	3	3	56200	71
1740	11	29	4/20/05	Wednesday	4	10:58	22	14	finca	3	3	56200	71
1741	12	6	4/20/05	Wednesday	4	11:28	45	27	agriculture	7	7	800	71
1742	13	31	4/20/05	Wednesday	4	11:58	2	19	z	8	7	600	71
1743	13	31	4/20/05	Wednesday	4	11:58	24	50	steady_job	8	7	600	71
1744	14	25	4/20/05	Wednesday	4	12:28	5	40	agriculture	9	9	5925	71
1745	15	7	4/20/05	Wednesday	4	12:58	31	62	agriculture	3	3	7175	71
1746	15	7	4/20/05	Wednesday	4	12:58	37	28	gold	3	3	7175	71
1747	16	3	4/20/05	Wednesday	4	13:28	35	44	z	10	10	40850	71
1748	17	12	4/20/05	Wednesday	4	13:58	15	32	finca	4	4	5550	71
1749	17	12	4/20/05	Wednesday	4	13:58	29	13	z	4	4	5550	71
1750	18	21	4/20/05	Wednesday	4	14:28	25	50	gold	13	11	7600	71
1751	18	21	4/20/05	Wednesday	4	14:28	8	45	gold	13	11	7600	71
1752	20	1	4/20/05	Wednesday	4	15:28	7	15	z	8	13	6050	71
1753	20	1	4/20/05	Wednesday	4	15:28	19	13	z	8	13	6050	71
1754	21	18	4/20/05	Wednesday	4	15:58	32	40	finca	12	9	1300	71
1755	21	18	4/20/05	Wednesday	4	15:58	44	16	z	12	9	1300	71
1756	21	18	4/20/05	Wednesday	4	15:58	21	17	z	12	9	1300	71
1757	22	23	4/20/05	Wednesday	4	16:28	17	40	wage	7	6	4050	71
1758	23	13	4/20/05	Wednesday	4	16:58	41	60	agriculture	6	6	3300	71
1759	23	13	4/20/05	Wednesday	4	16:58	10	14	z	6	6	3300	71
1760	23	15	4/20/05	Wednesday	4	16:58	27	18	wage	7	6	745	71
1761	25	11	4/20/05	Wednesday	4	17:58	28	44	z	9	9	7350	71
1762	25	11	4/20/05	Wednesday	4	17:58	43	17	z	9	9	7350	71
1763	2	11	4/28/05	Thursday	4	6:17	28	44	manufacture	9	9	7350	71
1764	2	11	4/28/05	Thursday	4	6:17	43	17	z	9	9	7350	71
1765	3	21	4/28/05	Thursday	4	6:47	8	45	agriculture	13	11	7600	71
1766	3	21	4/28/05	Thursday	4	6:47	25	50	livestock	13	11	7600	71
1767	4	22	4/28/05	Thursday	4	7:17	39	57	agriculture	8	8	12475	71
1768	4	22	4/28/05	Thursday	4	7:17	34	26	agriculture	8	8	12475	71
1769	5	30	4/28/05	Thursday	4	7:47	38	28	z	5	5	4800	71
1770	6	12	4/28/05	Thursday	4	8:17	15	32	finca	4	4	5550	71
1771	6	12	4/28/05	Thursday	4	8:17	29	13	school	4	4	5550	71
1772	8	19	4/28/05	Thursday	4	9:17	33	67	agriculture	5	5	6300	71
1773	9	6	4/28/05	Thursday	4	9:47	45	27	agriculture	7	7	800	71
1774	10	9	4/28/05	Thursday	4	10:17	23	43	agriculture	10	10	4975	71
1775	10	9	4/28/05	Thursday	4	10:17	14	16	school	10	10	4975	71
1776	10	9	4/28/05	Thursday	4	10:17	9	14	school	10	10	4975	71
1777	11	17	4/28/05	Thursday	4	10:46	13	31	gold	9	9	8600	71
1778	13	7	4/28/05	Thursday	4	11:47	37	28	agriculture	3	3	7175	71
1779	13	7	4/28/05	Thursday	4	11:47	31	62	z	3	3	7175	71
1780	14	24	4/28/05	Thursday	4	12:17	18	35	gold	9	10	2975	71
1781	14	24	4/28/05	Thursday	4	12:17	30	16	z	9	10	2975	71
1782	15	13	4/28/05	Thursday	4	12:47	41	60	agriculture	6	6	3300	71
1783	15	15	4/28/05	Thursday	4	12:47	27	18	agriculture	7	6	745	71
1784	15	13	4/28/05	Thursday	4	12:47	10	14	school	6	6	3300	71
1785	16	5	4/28/05	Thursday	4	13:17	1	27	wage	8	8	3175	71
1786	17	1	4/28/05	Thursday	4	13:47	7	15	school	8	13	6050	71
1787	17	1	4/28/05	Thursday	4	13:47	19	13	school	8	13	6050	71
1788	18	4	4/28/05	Thursday	4	14:17	6	30	manufacture	10	11	7275	71
1789	18	4	4/28/05	Thursday	4	14:17	40	18	steady_job	10	11	7275	71
1790	19	26	4/28/05	Thursday	4	14:47	42	24	steady_job	4	4	14650	71
1791	20	29	4/28/05	Thursday	4	15:17	20	43	finca	3	3	56200	71
1792	20	29	4/28/05	Thursday	4	15:17	22	14	finca	3	3	56200	71
1793	23	18	4/28/05	Thursday	4	16:47	44	16	school	11	9	1300	71
1794	24	10	4/28/05	Thursday	4	17:17	26	46	agriculture	8	9	7975	71
1795	25	16	4/28/05	Thursday	4	17:47	11	29	z	9	7	2100	71
1796	1	12	5/16/05	Monday	5	5:53	15	32	finca	4	4	5550	180
1797	1	12	5/16/05	Monday	5	5:53	29	13	z	4	4	5550	180
1798	2	22	5/16/05	Monday	5	6:23	39	57	fishing	9	8	12475	180
1799	2	22	5/16/05	Monday	5	6:23	34	26	z	9	8	12475	180
1800	3	26	5/16/05	Monday	5	6:53	42	24	steady_job	4	4	14650	180
1801	4	19	5/16/05	Monday	5	7:23	33	67	agriculture	5	5	6300	180
1802	6	1	5/16/05	Monday	5	8:23	19	13	agriculture	8	13	6050	180
1803	7	6	5/16/05	Monday	5	8:53	45	27	z	7	7	800	180
1804	9	17	5/16/05	Monday	5	9:53	13	31	agriculture	9	9	8600	180
1805	10	29	5/16/05	Monday	5	10:23	20	43	finca	3	3	56200	180
1806	10	29	5/16/05	Monday	5	10:23	22	14	finca	3	3	56200	180
1807	11	13	5/16/05	Monday	5	10:53	10	14	domestic	9	6	3300	180
1808	11	13	5/16/05	Monday	5	10:53	41	60	z	9	6	3300	180
1809	11	15	5/16/05	Monday	5	10:53	27	18	z	4	6	745	180
1810	12	21	5/16/05	Monday	5	11:23	8	45	gold	13	11	7600	180
1811	12	21	5/16/05	Monday	5	11:23	25	50	manufacture	13	11	7600	180
1812	13	16	5/16/05	Monday	5	11:53	11	29	z	9	7	2100	180
1813	14	4	5/16/05	Monday	5	12:23	40	18	z	9	11	7275	180
1814	15	5	5/16/05	Monday	5	12:53	1	27	finca	8	8	3175	180
1815	15	5	5/16/05	Monday	5	12:53	4	15	finca	8	8	3175	180
1816	16	10	5/16/05	Monday	5	13:23	26	46	z	8	9	7975	180
1817	17	7	5/16/05	Monday	5	13:53	37	28	z	3	3	7175	180
1818	17	7	5/16/05	Monday	5	13:53	31	62	wage	3	3	7175	180
1819	18	9	5/16/05	Monday	5	14:23	14	16	agriculture	10	10	4975	180
1820	18	9	5/16/05	Monday	5	14:23	9	14	agriculture	10	10	4975	180
1821	18	9	5/16/05	Monday	5	14:23	23	43	steady_job	10	10	4975	180
1822	19	18	5/16/05	Monday	5	14:53	44	16	firewood	11	9	1300	180
1823	19	18	5/16/05	Monday	5	14:53	21	17	z	11	9	1300	180
1824	20	24	5/16/05	Monday	5	15:23	18	35	z	10	10	2975	180
1825	20	24	5/16/05	Monday	5	15:23	30	16	z	10	10	2975	180
1826	20	24	5/16/05	Monday	5	15:23	36	18	z	10	10	2975	180
1827	21	31	5/16/05	Monday	5	15:53	2	19	firewood	8	7	600	180
1828	21	31	5/16/05	Monday	5	15:53	24	50	z	8	7	600	180
1829	22	30	5/16/05	Monday	5	16:23	38	28	z	5	5	4800	180
1830	23	11	5/16/05	Monday	5	16:53	43	17	z	9	9	7350	180
1831	23	11	5/16/05	Monday	5	16:53	28	44	z	9	9	7350	180
1832	24	23	5/16/05	Monday	5	17:23	17	40	agriculture	7	6	4050	180
1833	25	25	5/16/05	Monday	5	17:53	5	40	z	8	9	5925	180
1834	1	29	5/17/05	Tuesday	5	5:50	20	43	finca	3	3	56200	180
1835	1	29	5/17/05	Tuesday	5	5:50	22	14	finca	3	3	56200	180
1836	2	31	5/17/05	Tuesday	5	6:20	2	19	z	8	7	600	180
1837	2	31	5/17/05	Tuesday	5	6:20	24	50	z	8	7	600	180
1838	3	12	5/17/05	Tuesday	5	6:50	15	32	finca	4	4	5550	180
1839	3	12	5/17/05	Tuesday	5	6:50	29	13	z	4	4	5550	180
1840	4	24	5/17/05	Tuesday	5	7:19	30	16	agriculture	10	10	2975	180
1841	4	24	5/17/05	Tuesday	5	7:19	18	35	gold	10	10	2975	180
1842	4	24	5/17/05	Tuesday	5	7:19	36	18	z	10	10	2975	180
1843	5	6	5/17/05	Tuesday	5	7:50	45	27	agriculture	7	7	800	180
1844	6	22	5/17/05	Tuesday	5	8:20	39	57	gold	9	8	12475	180
1845	6	22	5/17/05	Tuesday	5	8:20	34	26	gold	9	8	12475	180
1846	7	23	5/17/05	Tuesday	5	8:50	17	40	manufacture	7	6	4050	180
1847	8	19	5/17/05	Tuesday	5	9:20	33	67	agriculture	5	5	6300	180
1848	9	9	5/17/05	Tuesday	5	9:50	14	16	z	10	10	4975	180
1849	9	9	5/17/05	Tuesday	5	9:50	9	14	z	10	10	4975	180
1850	9	9	5/17/05	Tuesday	5	9:50	23	43	steady_job	10	10	4975	180
1851	10	7	5/17/05	Tuesday	5	10:20	31	62	agriculture	3	3	7175	180
1852	10	7	5/17/05	Tuesday	5	10:20	37	28	agriculture	3	3	7175	180
1853	11	10	5/17/05	Tuesday	5	10:50	26	46	agriculture	8	9	7975	180
1854	12	5	5/17/05	Tuesday	5	11:20	1	27	finca	8	8	3175	180
1855	12	5	5/17/05	Tuesday	5	11:20	4	15	finca	8	8	3175	180
1856	13	25	5/17/05	Tuesday	5	11:50	5	40	agriculture	8	9	5925	180
1857	14	30	5/17/05	Tuesday	5	12:20	38	28	gold	5	5	4800	180
1858	15	4	5/17/05	Tuesday	5	12:50	40	18	z	9	11	7275	180
1859	16	16	5/17/05	Tuesday	5	13:20	11	29	gold	9	7	2100	180
1860	17	11	5/17/05	Tuesday	5	13:50	28	44	gold	9	9	7350	180
1861	17	11	5/17/05	Tuesday	5	13:50	43	17	z	9	9	7350	180
1862	18	26	5/17/05	Tuesday	5	14:20	42	24	z	4	4	14650	180
1863	19	13	5/17/05	Tuesday	5	14:50	41	60	z	9	6	3300	180
1864	19	13	5/17/05	Tuesday	5	14:50	10	14	z	9	6	3300	180
1865	19	15	5/17/05	Tuesday	5	14:50	27	18	z	4	6	745	180
1866	21	21	5/17/05	Tuesday	5	15:50	25	50	manufacture	13	11	7600	180
1867	21	21	5/17/05	Tuesday	5	15:50	8	45	z	13	11	7600	180
1868	22	17	5/17/05	Tuesday	5	16:20	13	31	z	9	9	8600	180
1869	23	1	5/17/05	Tuesday	5	16:50	7	15	agriculture	8	13	6050	180
1870	23	1	5/17/05	Tuesday	5	16:50	19	13	agriculture	8	13	6050	180
1871	24	18	5/17/05	Tuesday	5	17:20	21	17	z	11	9	1300	180
1872	24	18	5/17/05	Tuesday	5	17:20	44	16	z	11	9	1300	180
1873	1	23	5/18/05	Wednesday	5	5:53	17	40	agriculture	7	6	4050	180
1874	2	30	5/18/05	Wednesday	5	6:23	38	28	z	5	5	4800	180
1875	3	21	5/18/05	Wednesday	5	6:53	25	50	manufacture	13	11	7600	180
1876	3	21	5/18/05	Wednesday	5	6:53	8	45	manufacture	13	11	7600	180
1877	4	29	5/18/05	Wednesday	5	7:23	20	43	finca	3	3	56200	180
1878	4	29	5/18/05	Wednesday	5	7:23	22	14	finca	3	3	56200	180
1879	5	4	5/18/05	Wednesday	5	7:53	40	18	steady_job	9	11	7275	180
1880	6	16	5/18/05	Wednesday	5	8:23	11	29	manufacture	9	7	2100	180
1881	7	5	5/18/05	Wednesday	5	8:53	1	27	finca	8	8	3175	180
1882	7	5	5/18/05	Wednesday	5	8:53	4	15	finca	8	8	3175	180
1883	8	26	5/18/05	Wednesday	5	9:23	42	24	steady_job	4	4	14650	180
1884	9	12	5/18/05	Wednesday	5	9:53	15	32	finca	4	4	5550	180
1885	9	12	5/18/05	Wednesday	5	9:53	29	13	z	4	4	5550	180
1886	10	25	5/18/05	Wednesday	5	10:23	5	40	gold	8	9	5925	180
1887	11	7	5/18/05	Wednesday	5	10:53	31	62	agriculture	3	3	7175	180
1888	11	7	5/18/05	Wednesday	5	10:53	37	28	z	3	3	7175	180
1889	12	24	5/18/05	Wednesday	5	11:23	18	35	gold	10	10	2975	180
1890	12	24	5/18/05	Wednesday	5	11:23	36	18	z	10	10	2975	180
1891	12	24	5/18/05	Wednesday	5	11:23	30	16	z	10	10	2975	180
1892	13	11	5/18/05	Wednesday	5	11:53	28	44	agriculture	10	9	7350	180
1893	13	11	5/18/05	Wednesday	5	11:53	43	17	agriculture	10	9	7350	180
1894	14	18	5/18/05	Wednesday	5	12:23	21	17	firewood	11	9	1300	180
1895	14	18	5/18/05	Wednesday	5	12:23	44	16	school	11	9	1300	180
1896	16	19	5/18/05	Wednesday	5	13:23	33	67	agriculture	5	5	6300	180
1897	17	31	5/18/05	Wednesday	5	13:53	2	19	agriculture	4	7	600	180
1898	18	10	5/18/05	Wednesday	5	14:23	26	46	agriculture	8	9	7975	180
1899	19	1	5/18/05	Wednesday	5	14:53	7	15	agriculture	8	13	6050	180
1900	19	1	5/18/05	Wednesday	5	14:53	19	13	z	8	13	6050	180
1901	20	17	5/18/05	Wednesday	5	15:23	13	31	manufacture	9	9	8600	180
1902	21	13	5/18/05	Wednesday	5	15:53	41	60	agriculture	9	6	3300	180
1903	21	15	5/18/05	Wednesday	5	15:53	27	18	manufacture	4	6	745	180
1904	21	13	5/18/05	Wednesday	5	15:53	10	14	z	9	6	3300	180
1905	22	22	5/18/05	Wednesday	5	16:23	39	57	gold	9	8	12475	180
1906	22	22	5/18/05	Wednesday	5	16:23	34	26	gold	9	8	12475	180
1907	23	6	5/18/05	Wednesday	5	16:53	45	27	fishing	7	7	800	180
1908	25	9	5/18/05	Wednesday	5	17:53	23	43	z	10	10	4975	180
1909	25	9	5/18/05	Wednesday	5	17:53	14	16	z	10	10	4975	180
1910	25	9	5/18/05	Wednesday	5	17:53	9	14	z	10	10	4975	180
1911	1	13	5/19/05	Thursday	5	6:00	41	60	z	9	6	3300	180
1912	1	15	5/19/05	Thursday	5	6:00	27	18	z	4	6	745	180
1913	1	13	5/19/05	Thursday	5	6:00	10	14	z	9	6	3300	180
1914	2	24	5/19/05	Thursday	5	6:30	18	35	z	10	10	2975	180
1915	2	24	5/19/05	Thursday	5	6:30	36	18	z	10	10	2975	180
1916	2	24	5/19/05	Thursday	5	6:30	30	16	z	10	10	2975	180
1917	3	7	5/19/05	Thursday	5	7:00	31	62	fishing	3	3	7175	180
1918	3	7	5/19/05	Thursday	5	7:00	37	28	manufacture	3	3	7175	180
1919	4	22	5/19/05	Thursday	5	7:30	39	57	gold	9	8	12475	180
1920	4	22	5/19/05	Thursday	5	7:30	34	26	gold	9	8	12475	180
1921	5	25	5/19/05	Thursday	5	8:00	5	40	gold	8	9	5925	180
1922	6	5	5/19/05	Thursday	5	8:30	1	27	finca	8	8	3175	180
1923	6	5	5/19/05	Thursday	5	8:30	4	15	finca	8	8	3175	180
1924	7	30	5/19/05	Thursday	5	9:00	38	28	domestic	5	5	4800	180
1925	8	1	5/19/05	Thursday	5	9:30	7	15	z	8	13	6050	180
1926	8	1	5/19/05	Thursday	5	9:30	19	13	z	8	13	6050	180
1927	9	26	5/19/05	Thursday	5	10:00	42	24	z	4	4	14650	180
1928	11	17	5/19/05	Thursday	5	11:00	13	31	manufacture	9	9	8600	180
1929	12	31	5/19/05	Thursday	5	11:30	2	19	agriculture	4	7	600	180
1930	13	9	5/19/05	Thursday	5	12:00	14	16	fishing	10	10	4975	180
1931	13	9	5/19/05	Thursday	5	12:00	9	14	fishing	10	10	4975	180
1932	13	9	5/19/05	Thursday	5	12:00	23	43	manufacture	10	10	4975	180
1933	15	19	5/19/05	Thursday	5	13:00	33	67	z	5	5	6300	180
1934	16	6	5/19/05	Thursday	5	13:30	45	27	agriculture	7	7	800	180
1935	17	4	5/19/05	Thursday	5	14:00	40	18	steady_job	9	11	7275	180
1936	18	10	5/19/05	Thursday	5	14:30	26	46	agriculture	8	9	7975	180
1937	19	21	5/19/05	Thursday	5	15:00	8	45	gold	13	11	7600	180
1938	19	21	5/19/05	Thursday	5	15:00	25	50	z	13	11	7600	180
1939	20	12	5/19/05	Thursday	5	15:30	15	32	finca	4	4	5550	180
1940	20	12	5/19/05	Thursday	5	15:30	29	13	z	4	4	5550	180
1941	21	29	5/19/05	Thursday	5	16:00	22	14	other_work	3	3	56200	180
1942	22	11	5/19/05	Thursday	5	16:30	28	44	manufacture	10	9	7350	180
1943	22	11	5/19/05	Thursday	5	16:30	43	17	z	10	9	7350	180
1944	23	23	5/19/05	Thursday	5	17:00	17	40	manufacture	7	6	4050	180
1945	24	16	5/19/05	Thursday	5	17:30	11	29	agriculture	9	7	2100	180
1946	25	18	5/19/05	Thursday	5	18:00	21	17	z	11	9	1300	180
1947	25	18	5/19/05	Thursday	5	18:00	44	16	z	11	9	1300	180
1948	1	30	5/20/05	Friday	5	5:31	38	28	z	5	5	4800	180
1949	3	21	5/20/05	Friday	5	6:31	8	45	z	13	11	7600	180
1950	3	21	5/20/05	Friday	5	6:31	25	50	z	13	11	7600	180
1951	4	24	5/20/05	Friday	5	7:01	18	35	z	9	10	2975	180
1952	4	24	5/20/05	Friday	5	7:01	30	16	school	9	10	2975	180
1953	4	24	5/20/05	Friday	5	7:01	36	18	steady_job	9	10	2975	180
1954	5	17	5/20/05	Friday	5	7:31	13	31	z	9	9	8600	180
1955	6	16	5/20/05	Friday	5	8:01	11	29	gold	9	7	2100	180
1956	7	19	5/20/05	Friday	5	8:31	33	67	manufacture	5	5	6300	180
1957	8	29	5/20/05	Friday	5	9:01	22	14	finca	3	3	56200	180
1958	9	12	5/20/05	Friday	5	9:31	15	32	finca	4	4	5550	180
1959	9	12	5/20/05	Friday	5	9:31	29	13	school	4	4	5550	180
1960	10	26	5/20/05	Friday	5	10:01	42	24	steady_job	4	4	14650	180
1961	11	22	5/20/05	Friday	5	10:31	39	57	agriculture	9	8	12475	180
1962	11	22	5/20/05	Friday	5	10:31	34	26	agriculture	9	8	12475	180
1963	12	9	5/20/05	Friday	5	11:01	23	43	z	10	10	4975	180
1964	12	9	5/20/05	Friday	5	11:01	14	16	school	10	10	4975	180
1965	12	9	5/20/05	Friday	5	11:01	9	14	school	10	10	4975	180
1966	13	31	5/20/05	Friday	5	11:31	2	19	agriculture	4	7	600	180
1967	14	11	5/20/05	Friday	5	12:01	28	44	agriculture	10	9	7350	180
1968	14	11	5/20/05	Friday	5	12:01	43	17	manufacture	10	9	7350	180
1969	15	10	5/20/05	Friday	5	12:31	26	46	agriculture	8	9	7975	180
1970	16	13	5/20/05	Friday	5	13:01	10	14	agriculture	9	6	3300	180
1971	16	15	5/20/05	Friday	5	13:01	27	18	agriculture	4	6	745	180
1972	16	13	5/20/05	Friday	5	13:01	41	60	z	9	6	3300	180
1973	17	5	5/20/05	Friday	5	13:31	1	27	finca	8	8	3175	180
1974	17	5	5/20/05	Friday	5	13:31	4	15	finca	8	8	3175	180
1975	18	6	5/20/05	Friday	5	14:01	45	27	steady_job	7	7	800	180
1976	19	23	5/20/05	Friday	5	14:31	17	40	manufacture	7	6	4050	180
1977	20	1	5/20/05	Friday	5	15:01	7	15	agriculture	8	13	6050	180
1978	20	1	5/20/05	Friday	5	15:01	19	13	z	8	13	6050	180
1979	21	4	5/20/05	Friday	5	15:31	40	18	hunting	9	11	7275	180
1980	23	7	5/20/05	Friday	5	16:31	31	62	agriculture	3	3	7175	180
1981	23	7	5/20/05	Friday	5	16:31	37	28	z	3	3	7175	180
1982	24	18	5/20/05	Friday	5	17:01	44	16	z	11	9	1300	180
1983	24	18	5/20/05	Friday	5	17:01	21	17	z	11	9	1300	180
1984	25	25	5/20/05	Friday	5	17:31	5	40	z	8	9	5925	180
1985	1	24	5/21/05	Saturday	5	5:51	30	16	domestic	9	10	2975	180
1986	1	24	5/21/05	Saturday	5	5:51	18	35	livestock	9	10	2975	180
1987	1	24	5/21/05	Saturday	5	5:51	36	18	z	9	10	2975	180
1988	3	12	5/21/05	Saturday	5	6:51	15	32	finca	4	4	5550	180
1989	3	12	5/21/05	Saturday	5	6:51	29	13	finca	4	4	5550	180
1990	4	30	5/21/05	Saturday	5	7:21	38	28	z	5	5	4800	180
1991	5	5	5/21/05	Saturday	5	7:51	1	27	finca	8	8	3175	180
1992	5	5	5/21/05	Saturday	5	7:51	4	15	finca	8	8	3175	180
1993	6	18	5/21/05	Saturday	5	8:21	44	16	agriculture	11	9	1300	180
1994	6	18	5/21/05	Saturday	5	8:21	21	17	z	11	9	1300	180
1995	7	4	5/21/05	Saturday	5	8:51	40	18	hunting	9	11	7275	180
1996	8	11	5/21/05	Saturday	5	9:21	43	17	agriculture	10	9	7350	180
1997	8	11	5/21/05	Saturday	5	9:21	28	44	agriculture	10	9	7350	180
1998	10	10	5/21/05	Saturday	5	10:20	26	46	agriculture	8	9	7975	180
1999	11	13	5/21/05	Saturday	5	10:51	10	14	agriculture	9	6	3300	180
[truncated: 794 more rows]
